# Supplementary material for: Engineering yeast for the production of breviscapine by genomic analysis and synthetic biology approaches
Source: Nat Commun. 2018 Jan 31;9:448. doi: 10.1038/s41467-018-02883-z (PMC5792594; doi:10.1038/s41467-018-02883-z)
Supplement: Supplementary file 4 — Supplementary Data 1 [file 41467_2018_2883_MOESM4_ESM.xlsx]

## Sheet: Supplementary Data 1
Supplementary Data 1 | 312 P450 genes in E. breviscapus genome
Gene_ID	Linage_Specific	Wild_RPKM	Cultivation_RPKM	SubFamily_New	SubFamily	Potential_Function
Ebre_g009489	Non-Asteraceae	15.3	18.6	CYP_0001_003	CYP51G	obtusifoliol 14-alpha demethylase
Ebre_g031444	Non-Asteraceae	15.3	20.3	CYP_0001_003	CYP51G	obtusifoliol 14-alpha demethylase
Ebre_g006079	Non-Asteraceae	0.2	0.1	CYP_0003_003	CYP701A	ent-kaurene oxidase, chloroplastic
Ebre_g006080	Non-Asteraceae	3.1	2.6	CYP_0003_003	CYP701A	ent-kaurene oxidase, chloroplastic
Ebre_g067806	Non-Asteraceae	3.1	2.6	CYP_0003_003	CYP701A	ent-kaurene oxidase, chloroplastic
Ebre_g016487	Non-Asteraceae	0	0	CYP_0003_003	CYP701A	ent-kaurene oxidase, chloroplastic
Ebre_g016486	Non-Asteraceae	0	0	CYP_0003_003	CYP701A	ent-kaurene oxidase, chloroplastic
Ebre_g065571	Non-Asteraceae	43.4	47.4	CYP_0004_002	CYP97A
Ebre_g001341	Non-Asteraceae	25.5	17.4	CYP_0009_001	CYP73A	trans-cinnamate 4-monooxygenase
Ebre_g015385	Non-Asteraceae	187	97	CYP_0009_001	CYP73A	trans-cinnamate 4-monooxygenase
Ebre_g006411	Non-Asteraceae	7.7	10.9	CYP_0013_001	CYP98A	quinate 3'-hydroxylase
Ebre_g037712	Non-Asteraceae	0.1	0	CYP_0014_001	CYP88X	ent-kaurenoic acid oxidase
Ebre_g024112	Non-Asteraceae	28.7	6.9	CYP_0015_002	CYP78A
Ebre_g009154	Non-Asteraceae	5.1	4.2	CYP_0015_004	CYP78A
Ebre_g050743	Non-Asteraceae	6.6	4	CYP_0015_004	CYP78A
Ebre_g026455	Non-Asteraceae	0	0	CYP_0015_004	CYP78A
Ebre_g057336	Non-Asteraceae	0	0	CYP_0019_001	CYP715A	cytokinin hydroxylase
Ebre_g058180	Non-Asteraceae	1	1.4	CYP_0021_002	CYP714A	cytokinin hydroxylase
Ebre_g008245	Non-Asteraceae	0	0	CYP_0021_002	CYP714A	cytokinin hydroxylase
Ebre_g039572	Non-Asteraceae	0.5	0.5	CYP_0021_004	CYP714E
Ebre_g060500	Non-Asteraceae	0.6	0.5	CYP_0021_004	CYP714E
Ebre_g023715	Non-Asteraceae	1.9	0.4	CYP_0022_001	CYP722X	abscisic acid 8'-hydroxylase
Ebre_g035332	Non-Asteraceae	1.6	0.3	CYP_0022_001	CYP722X	abscisic acid 8'-hydroxylase
Ebre_g000344	Non-Asteraceae	0	0	CYP_0023_001	CYP722V	abscisic acid 8'-hydroxylase
Ebre_g019037	Non-Asteraceae	0	0	CYP_0023_001	CYP722V	abscisic acid 8'-hydroxylase
Ebre_g049674	Non-Asteraceae	0.1	0.4	CYP_0023_001	CYP722V	abscisic acid 8'-hydroxylase
Ebre_g063343	Non-Asteraceae	0	0	CYP_0025_002	CYP75B	flavonoid 3'-monooxygenase
Ebre_g040709	Non-Asteraceae	0.8	1.7	CYP_0027_001	CYP85A	brassinosteroid-6-oxidase
Ebre_g061549	Non-Asteraceae	0	0	CYP_0027_001	CYP85A	brassinosteroid-6-oxidase
Ebre_g019087	Non-Asteraceae	0	0	CYP_0027_001	CYP85A	brassinosteroid-6-oxidase
Ebre_g001329	Non-Asteraceae	1.2	2.5	CYP_0029_002	CYP88A	ent-kaurenoic acid oxidase
Ebre_g033091	Non-Asteraceae	0.1	0.1	CYP_0029_002	CYP88A	ent-kaurenoic acid oxidase
Ebre_g026646	Non-Asteraceae	1.2	1.4	CYP_0031_004	CYP716D	beta-amyrin 28-oxidase
Ebre_g035799	Non-Asteraceae	11.1	37.2	CYP_0031_004	CYP716D	beta-amyrin 28-oxidase
Ebre_g037330	Non-Asteraceae	0.9	1	CYP_0031_004	CYP716D	beta-amyrin 28-oxidase
Ebre_g056925	Non-Asteraceae	1.5	1.1	CYP_0031_004	CYP716D	beta-amyrin 28-oxidase
Ebre_g019332	Non-Asteraceae	0.2	0.3	CYP_0031_006	CYP716A	beta-amyrin 28-oxidase
Ebre_g019645	Non-Asteraceae	0	0	CYP_0031_006	CYP716A	beta-amyrin 28-oxidase
Ebre_g035481	Non-Asteraceae	0	0	CYP_0031_006	CYP716A	beta-amyrin 28-oxidase
Ebre_g058016	Non-Asteraceae	0	0.1	CYP_0031_006	CYP716A	beta-amyrin 28-oxidase
Ebre_g048510	Non-Asteraceae	1.5	2.8	CYP_0031_022		beta-amyrin 28-oxidase
Ebre_g049135	Non-Asteraceae	0	0	CYP_0031_022		beta-amyrin 28-oxidase
Ebre_g043061	Non-Asteraceae	18.1	21.7	CYP_0032_003	CYP706A	geraniol 8-hydroxylase
Ebre_g043169	Non-Asteraceae	0.1	0	CYP_0035_002	CYP92A	flavonoid 3'-monooxygenase
Ebre_g063243	Non-Asteraceae	77.4	48.4	CYP_0035_002	CYP92A	flavonoid 3'-monooxygenase
Ebre_g007768	Non-Asteraceae	2.1	26.5	CYP_0038_001	CYP707A	abscisic acid 8'-hydroxylase
Ebre_g030329	Non-Asteraceae	26	1.5	CYP_0038_001	CYP707A	abscisic acid 8'-hydroxylase
Ebre_g037251	Non-Asteraceae	1.5	3.3	CYP_0038_001	CYP707A	abscisic acid 8'-hydroxylase
Ebre_g068262	Non-Asteraceae	1.8	0.4	CYP_0038_001	CYP707A	abscisic acid 8'-hydroxylase
Ebre_g019787	Non-Asteraceae	0	0	CYP_0038_001	CYP707A	abscisic acid 8'-hydroxylase
Ebre_g036103	Non-Asteraceae	0	0	CYP_0038_001	CYP707A	abscisic acid 8'-hydroxylase
Ebre_g003294	Non-Asteraceae	1	3.6	CYP_0041_001	CYP704G
Ebre_g023157	Non-Asteraceae	0	0	CYP_0041_001	CYP704G
Ebre_g028630	Non-Asteraceae	0	0.7	CYP_0041_001	CYP704G
Ebre_g036519	Non-Asteraceae	1	3.6	CYP_0041_001	CYP704G
Ebre_g052583	Non-Asteraceae	1.3	4.3	CYP_0041_001	CYP704G
Ebre_g068182	Non-Asteraceae	2.4	10.1	CYP_0041_001	CYP704G
Ebre_g012226	Non-Asteraceae	0	0	CYP_0041_004	CYP704A
Ebre_g023156	Non-Asteraceae	8.8	3.3	CYP_0041_004	CYP704A
Ebre_g029185	Non-Asteraceae	7.8	4.6	CYP_0041_004	CYP704A
Ebre_g029186	Non-Asteraceae	0	0	CYP_0041_004	CYP704A
Ebre_g032245	Non-Asteraceae	2.1	0.5	CYP_0041_004	CYP704A
Ebre_g035893	Non-Asteraceae	6.1	0	CYP_0041_009	CYP704B	oxygen binding protein
Ebre_g035415	Non-Asteraceae	13	13.7	CYP_0042_001	CYP77A
Ebre_g042181	Non-Asteraceae	49.6	53.3	CYP_0042_001	CYP77A
Ebre_g016915	Non-Asteraceae	3	1.4	CYP_0042_002	CYP77B
Ebre_g010779	Non-Asteraceae	8.3	14.8	CYP_0047_002	CYP84A	ferulic acid 5-hydroxylase
Ebre_g006875	Non-Asteraceae	1	0.7	CYP_0048_015	CYP721B
Ebre_g024894	Non-Asteraceae	0.3	0.3	CYP_0049_003	CYP749A
Ebre_g018213	Non-Asteraceae	0.2	0.5	CYP_0049_004	CYP749A
Ebre_g036598	Non-Asteraceae	28.6	8.9	CYP_0051_006	CYP82U
Ebre_g040299	Non-Asteraceae	21.6	6.7	CYP_0051_006	CYP82U
Ebre_g041357	Non-Asteraceae	93	19.4	CYP_0051_006	CYP82U
Ebre_g050676	Non-Asteraceae	0	0	CYP_0051_015	CYP82C
Ebre_g014573	Non-Asteraceae	0	0	CYP_0052_011	CYP81B	isoflavone 2'-hydroxylase
Ebre_g014787	Non-Asteraceae	0	0	CYP_0052_011	CYP81B	isoflavone 2'-hydroxylase
Ebre_g015799	Non-Asteraceae	0	0	CYP_0052_011	CYP81B	isoflavone 2'-hydroxylase
Ebre_g017827	Non-Asteraceae	0.7	5.8	CYP_0052_011	CYP81B	isoflavone 2'-hydroxylase
Ebre_g022358	Non-Asteraceae	0.5	0.6	CYP_0052_011	CYP81B	isoflavone 2'-hydroxylase
Ebre_g022359	Non-Asteraceae	16.3	6.8	CYP_0052_011	CYP81B	isoflavone 2'-hydroxylase
Ebre_g024454	Non-Asteraceae	28.8	32.2	CYP_0052_011	CYP81B	isoflavone 2'-hydroxylase
Ebre_g024455	Non-Asteraceae	10.2	4.4	CYP_0052_011	CYP81B	isoflavone 2'-hydroxylase
Ebre_g024457	Non-Asteraceae	0.5	0.8	CYP_0052_011	CYP81B	isoflavone 2'-hydroxylase
Ebre_g038217	Non-Asteraceae	0	0	CYP_0052_011	CYP81B	isoflavone 2'-hydroxylase
Ebre_g042019	Non-Asteraceae	0.3	0.3	CYP_0052_011	CYP81B	isoflavone 2'-hydroxylase
Ebre_g049245	Non-Asteraceae	0.3	0.3	CYP_0052_011	CYP81B	isoflavone 2'-hydroxylase
Ebre_g053304	Non-Asteraceae	0.6	0	CYP_0052_011	CYP81B	isoflavone 2'-hydroxylase
Ebre_g026088	Non-Asteraceae	0	0	CYP_0052_011	CYP81B	isoflavone 2'-hydroxylase
Ebre_g033321	Non-Asteraceae	2.1	6.9	CYP_0052_020	CYP81E	isoflavone 2'-hydroxylase
Ebre_g039631	Non-Asteraceae	1.2	3.5	CYP_0052_020	CYP81E	isoflavone 2'-hydroxylase
Ebre_g004092	Non-Asteraceae	0	0	CYP_0056_001	CYP716X	taxadiene 5-alpha hydroxylase
Ebre_g035953	Non-Asteraceae	0.1	0	CYP_0056_001	CYP716X	taxadiene 5-alpha hydroxylase
Ebre_g004822	Non-Asteraceae	0	0	CYP_0056_001	CYP716X	taxadiene 5-alpha hydroxylase
Ebre_g037290	Non-Asteraceae	0	0	CYP_0056_001	CYP716X	taxadiene 5-alpha hydroxylase
Ebre_g006386	Non-Asteraceae	0	0.1	CYP_0060_004	CYP86A
Ebre_g027153	Non-Asteraceae	8.8	14.5	CYP_0060_004	CYP86A
Ebre_g040108	Non-Asteraceae	0	0.1	CYP_0060_004	CYP86A
Ebre_g065197	Non-Asteraceae	2.6	2.5	CYP_0060_004	CYP86A
Ebre_g067055	Non-Asteraceae	3.1	3.3	CYP_0060_004	CYP86A
Ebre_g037064	Non-Asteraceae	0	0	CYP_0060_004	CYP86A
Ebre_g033620	Non-Asteraceae	0.7	0.2	CYP_0060_009	CYP86Q
Ebre_g048764	Non-Asteraceae	0.7	0.2	CYP_0060_009	CYP86Q
Ebre_g018618	Non-Asteraceae	0	0.2	CYP_0066_006	CYP76A
Ebre_g050499	Non-Asteraceae	0	0.2	CYP_0066_006	CYP76A
Ebre_g051141	Non-Asteraceae	0	0	CYP_0071_001	CYP703A	flavonoid 3'-monooxygenase
Ebre_g023361	Non-Asteraceae	0	0	CYP_0071_001	CYP703A	flavonoid 3'-monooxygenase
Ebre_g042724	Non-Asteraceae	2.4	2.1	CYP_0075_001	CYP90A
Ebre_g014164	Non-Asteraceae	0.1	0.1	CYP_0076_002	CYP71V
Ebre_g021593	Non-Asteraceae	0.1	0.1	CYP_0076_002	CYP71V
Ebre_g047942	Non-Asteraceae	0	0	CYP_0076_025	CYP798A	premnaspirodiene oxygenase
Ebre_g013966	Non-Asteraceae	0	0	CYP_0076_025	CYP798A	premnaspirodiene oxygenase
Ebre_g059123	Non-Asteraceae	151.3	156.6	CYP_0077_003	CYP93B	flavone synthase II
Ebre_g008953	Non-Asteraceae	3	5.7	CYP_0077_004	CYP93A	3,9-dihydroxypterocarpan 6a-monooxygenase
Ebre_g014844	Non-Asteraceae	11.8	32.7	CYP_0077_004	CYP93A	3,9-dihydroxypterocarpan 6a-monooxygenase
Ebre_g015201	Non-Asteraceae	0.4	1.1	CYP_0077_004	CYP93A	3,9-dihydroxypterocarpan 6a-monooxygenase
Ebre_g030448	Non-Asteraceae	0	0	CYP_0077_004	CYP93A	3,9-dihydroxypterocarpan 6a-monooxygenase
Ebre_g032473	Non-Asteraceae	0	0	CYP_0077_004	CYP93A	3,9-dihydroxypterocarpan 6a-monooxygenase
Ebre_g034414	Non-Asteraceae	0.7	0.6	CYP_0077_004	CYP93A	3,9-dihydroxypterocarpan 6a-monooxygenase
Ebre_g040875	Non-Asteraceae	0.5	0.9	CYP_0077_004	CYP93A	3,9-dihydroxypterocarpan 6a-monooxygenase
Ebre_g041685	Non-Asteraceae	0	0	CYP_0077_004	CYP93A	3,9-dihydroxypterocarpan 6a-monooxygenase
Ebre_g041686	Non-Asteraceae	0.2	0.1	CYP_0077_004	CYP93A	3,9-dihydroxypterocarpan 6a-monooxygenase
Ebre_g047884	Non-Asteraceae	0	0	CYP_0077_004	CYP93A	3,9-dihydroxypterocarpan 6a-monooxygenase
Ebre_g050037	Non-Asteraceae	0	0	CYP_0077_004	CYP93A	3,9-dihydroxypterocarpan 6a-monooxygenase
Ebre_g050510	Non-Asteraceae	0.2	0.7	CYP_0077_004	CYP93A	3,9-dihydroxypterocarpan 6a-monooxygenase
Ebre_g051091	Non-Asteraceae	15	129.6	CYP_0077_004	CYP93A	3,9-dihydroxypterocarpan 6a-monooxygenase
Ebre_g063683	Non-Asteraceae	0.2	0.1	CYP_0077_004	CYP93A	3,9-dihydroxypterocarpan 6a-monooxygenase
Ebre_g063684	Non-Asteraceae	0	0	CYP_0077_004	CYP93A	3,9-dihydroxypterocarpan 6a-monooxygenase
Ebre_g013196	Non-Asteraceae	0	0	CYP_0077_004	CYP93A	3,9-dihydroxypterocarpan 6a-monooxygenase
Ebre_g060664	Non-Asteraceae	0	0	CYP_0077_004	CYP93A	3,9-dihydroxypterocarpan 6a-monooxygenase
Ebre_g013197	Non-Asteraceae	0	0	CYP_0077_004	CYP93A	3,9-dihydroxypterocarpan 6a-monooxygenase
Ebre_g022576	Non-Asteraceae	0	0	CYP_0077_004	CYP93A	3,9-dihydroxypterocarpan 6a-monooxygenase
Ebre_g018428	Non-Asteraceae	0	0	CYP_0077_004	CYP93A	3,9-dihydroxypterocarpan 6a-monooxygenase
Ebre_g013628	Non-Asteraceae	1.6	1.1	CYP_0079_003	CYP89X
Ebre_g014600	Non-Asteraceae	1.3	0.8	CYP_0079_003	CYP89X
Ebre_g024893	Non-Asteraceae	4.3	7.4	CYP_0079_003	CYP89X
Ebre_g030854	Non-Asteraceae	20.9	22.8	CYP_0079_003	CYP89X
Ebre_g037901	Non-Asteraceae	1.1	2.4	CYP_0079_003	CYP89X
Ebre_g048519	Non-Asteraceae	20.9	22.8	CYP_0079_003	CYP89X
Ebre_g048520	Non-Asteraceae	47.9	35.5	CYP_0079_003	CYP89X
Ebre_g048521	Non-Asteraceae	1	2.2	CYP_0079_003	CYP89X
Ebre_g055313	Non-Asteraceae	1.4	4	CYP_0079_003	CYP89X
Ebre_g060088	Non-Asteraceae	10.7	0	CYP_0081_001	CYP94B
Ebre_g027688	Non-Asteraceae	0	0	CYP_0081_001	CYP94B
Ebre_g041299	Non-Asteraceae	0	0	CYP_0081_001	CYP94B
Ebre_g007711	Non-Asteraceae	35.4	0.2	CYP_0081_002	CYP94C
Ebre_g045346	Non-Asteraceae	52.2	2.1	CYP_0081_002	CYP94C
Ebre_g051822	Non-Asteraceae	35.5	0.2	CYP_0081_002	CYP94C
Ebre_g030906	Non-Asteraceae	37.2	18.2	CYP_0081_003	CYP94A
Ebre_g057807	Non-Asteraceae	0.4	0.3	CYP_0081_003	CYP94A
Ebre_g060710	Non-Asteraceae	0	0	CYP_0081_003	CYP94A
Ebre_g068740	Non-Asteraceae	0.7	0.5	CYP_0081_003	CYP94A
Ebre_g049275	Non-Asteraceae	0	0	CYP_0081_003	CYP94A
Ebre_g047076	Non-Asteraceae	0.3	0.1	CYP_0081_007	CYP94D
Ebre_g061479	Non-Asteraceae	3.4	6.5	CYP_0081_007	CYP94D
Ebre_g002301	Non-Asteraceae	0	0	CYP_0081_007	CYP94D
Ebre_g020070	Non-Asteraceae	7.8	4.8	CYP_0082_007	CYP76B	geraniol 8-hydroxylase
Ebre_g032631	Non-Asteraceae	22.7	11.6	CYP_0082_007	CYP76B	geraniol 8-hydroxylase
Ebre_g070058	Non-Asteraceae	7.8	4.8	CYP_0082_007	CYP76B	geraniol 8-hydroxylase
Ebre_g060842	Non-Asteraceae	0	0	CYP_0088_012	CYP71A	(+)-menthofuran synthase
Ebre_g021127	Non-Asteraceae	0.6	1.7	CYP_0100_001	CYP711A	thromboxane-a synthase
Ebre_g041884	Non-Asteraceae	0.1	0	CYP_0100_001	CYP711A	thromboxane-a synthase
Ebre_g038501	Non-Asteraceae	0	0	CYP_0100_001	CYP711A	thromboxane-a synthase
Ebre_g034332	Non-Asteraceae	0.1	0.2	CYP_0107_001	CYP87A
Ebre_g049072	Non-Asteraceae	0	0	CYP_0107_001	CYP87A
Ebre_g027377	Non-Asteraceae	0	0	CYP_0107_001	CYP87A
Ebre_g050609	Non-Asteraceae	25	27	CYP_0110_002	CYP861B	alkane hydroxylase
Ebre_g062248	Non-Asteraceae	4.4	3	CYP_0110_002	CYP861B	alkane hydroxylase
Ebre_g062250	Non-Asteraceae	1.8	1.4	CYP_0110_002	CYP861B	alkane hydroxylase
Ebre_g030635	Non-Asteraceae	0	0	CYP_0110_002	CYP861B	alkane hydroxylase
Ebre_g040209	Non-Asteraceae	0	0	CYP_0110_002	CYP861B	alkane hydroxylase
Ebre_g063393	Non-Asteraceae	0	0	CYP_0110_021		alkane hydroxylase
Ebre_g032632	Non-Asteraceae	0	0	CYP_0110_021		alkane hydroxylase
Ebre_g056920	Non-Asteraceae	12	6.4	CYP_0122_001	CYP710A
Ebre_g060507	Non-Asteraceae	277.3	79.6	CYP_0128_001	CYP74B	allene oxide synthase, chloroplastic
Ebre_g041860	Non-Asteraceae	67	13.2	CYP_0129_004	CYP74A	allene oxide synthase, chloroplastic
Ebre_g047248	Non-Asteraceae	67	13.2	CYP_0129_004	CYP74A	allene oxide synthase, chloroplastic
Ebre_g038909	Non-Asteraceae	11.5	2.8	CYP_0129_007	CYP74C	allene oxide synthase, chloroplastic
Ebre_g046483	Non-Asteraceae	11.5	2.8	CYP_0129_007	CYP74C	allene oxide synthase, chloroplastic
Ebre_g047603	Asteraceae	0	0.3	CYP_0031_026
Ebre_g048623	Asteraceae	0	0.2	CYP_0031_026
Ebre_g061928	Asteraceae	0	0	CYP_0031_026
Ebre_g039655	Asteraceae	0	0	CYP_0031_026
Ebre_g066896	Asteraceae	0	0	CYP_0031_026
Ebre_g015962	Asteraceae	0.6	0.5	CYP_0032_005	CYP706Y
Ebre_g027293	Asteraceae	3.1	0.1	CYP_0032_005	CYP706Y
Ebre_g028679	Asteraceae	1.3	1.5	CYP_0032_005	CYP706Y
Ebre_g032059	Asteraceae	0.8	1.1	CYP_0032_005	CYP706Y
Ebre_g033640	Asteraceae	1.9	52.2	CYP_0032_005	CYP706Y
Ebre_g036600	Asteraceae	0.5	0.9	CYP_0032_005	CYP706Y
Ebre_g046185	Asteraceae	5.3	0.1	CYP_0032_005	CYP706Y
Ebre_g047544	Asteraceae	0	0	CYP_0032_005	CYP706Y
Ebre_g049496	Asteraceae	0.5	0.7	CYP_0032_005	CYP706Y
Ebre_g063899	Asteraceae	0.8	1	CYP_0032_005	CYP706Y
Ebre_g038389	Asteraceae	0	0	CYP_0032_005	CYP706Y
Ebre_g017226	Asteraceae	283.5	433.1	CYP_0032_006	CYP706X	apigenin 6-Hydroxylase
Ebre_g055990	Asteraceae	16.6	47.6	CYP_0032_006	CYP706W
Ebre_g059621	Asteraceae	0.7	0.4	CYP_0032_006	CYP706W
Ebre_g014734	Asteraceae	1	0.7	CYP_0032_007	CYP706Z
Ebre_g024205	Asteraceae	1	0.7	CYP_0032_007	CYP706Z
Ebre_g029091	Asteraceae	3.6	35	CYP_0032_007	CYP706Z
Ebre_g043487	Asteraceae	1.8	58.2	CYP_0032_030
Ebre_g011872	Asteraceae	16.3	5.4	CYP_0034_002	CYP79D
Ebre_g011873	Asteraceae	14	6.4	CYP_0034_002	CYP79D
Ebre_g035323	Asteraceae	0	0	CYP_0034_002	CYP79D
Ebre_g054132	Asteraceae	0.2	0	CYP_0034_002	CYP79D
Ebre_g054727	Asteraceae	0	0	CYP_0034_002	CYP79D
Ebre_g030638	Asteraceae	0	0	CYP_0034_002	CYP79D
Ebre_g054742	Asteraceae	0	0	CYP_0034_002	CYP79D
Ebre_g066646	Asteraceae	0	0	CYP_0034_021
Ebre_g004063	Asteraceae	8.5	14.7	CYP_0048_003	CYP72A
Ebre_g016215	Asteraceae	0	0	CYP_0048_003	CYP72A
Ebre_g028901	Asteraceae	2	6.8	CYP_0048_003	CYP72A
Ebre_g030413	Asteraceae	0	0.1	CYP_0048_003	CYP72A
Ebre_g041173	Asteraceae	2	6.8	CYP_0048_003	CYP72A
Ebre_g057953	Asteraceae	0	0	CYP_0048_003	CYP72A
Ebre_g062151	Asteraceae	11.6	0.6	CYP_0048_003	CYP72A
Ebre_g005550	Asteraceae	3	2	CYP_0048_008	CYP72A
Ebre_g016500	Asteraceae	32.4	49.9	CYP_0048_008	CYP72A
Ebre_g025587	Asteraceae	1	1.8	CYP_0048_008	CYP72A
Ebre_g030409	Asteraceae	1	1.6	CYP_0048_008	CYP72A
Ebre_g032825	Asteraceae	0	0	CYP_0048_008	CYP72A
Ebre_g048172	Asteraceae	1.1	3.8	CYP_0048_008	CYP72A
Ebre_g051967	Asteraceae	14.7	5.6	CYP_0048_008	CYP72A
Ebre_g052890	Asteraceae	62.3	98.3	CYP_0048_008	CYP72A
Ebre_g059966	Asteraceae	0.9	0.2	CYP_0048_008	CYP72A
Ebre_g061308	Asteraceae	1	0.2	CYP_0048_008	CYP72A
Ebre_g061651	Asteraceae	17.5	16.3	CYP_0048_008	CYP72A
Ebre_g061652	Asteraceae	19.7	39.3	CYP_0048_008	CYP72A
Ebre_g065704	Asteraceae	0	0	CYP_0048_008	CYP72A
Ebre_g032139	Asteraceae	0	0	CYP_0048_008	CYP72A
Ebre_g025799	Asteraceae	0	0	CYP_0048_008	CYP72A
Ebre_g029666	Asteraceae	0	0	CYP_0048_009	CYP72A
Ebre_g002073	Asteraceae	5.9	7.4	CYP_0048_020	CYP72A
Ebre_g014715	Asteraceae	0	0.8	CYP_0048_020	CYP72A
Ebre_g038429	Asteraceae	5.8	7.3	CYP_0048_020	CYP72A
Ebre_g064122	Asteraceae	0	0.7	CYP_0048_020	CYP72A
Ebre_g057430	Asteraceae	0	0	CYP_0048_053
Ebre_g043397	Asteraceae	0.1	0	CYP_0048_054
Ebre_g022856	Asteraceae	0	0	CYP_0048_054
Ebre_g006095	Asteraceae	0	0	CYP_0048_054
Ebre_g003487	Asteraceae	0.1	0	CYP_0049_022
Ebre_g014633	Asteraceae	0	0	CYP_0049_022
Ebre_g025115	Asteraceae	0	0	CYP_0049_022
Ebre_g029342	Asteraceae	0.1	0.3	CYP_0049_022
Ebre_g031209	Asteraceae	0	0	CYP_0049_022
Ebre_g042024	Asteraceae	4.8	12.1	CYP_0049_022
Ebre_g047931	Asteraceae	3.1	1.2	CYP_0049_022
Ebre_g047247	Asteraceae	0	0	CYP_0049_022
Ebre_g045706	Asteraceae	0	0	CYP_0049_022
Ebre_g032103	Asteraceae	0	0	CYP_0049_022
Ebre_g064821	Asteraceae	0.9	1.7	CYP_0051_018	CYP82A
Ebre_g032678	Asteraceae	7.3	8.3	CYP_0051_020
Ebre_g026712	Asteraceae	6.3	12.1	CYP_0051_021
Ebre_g029710	Asteraceae	0.1	0.8	CYP_0051_021
Ebre_g058901	Asteraceae	0	0	CYP_0051_021
Ebre_g036020	Asteraceae	8.9	0.8	CYP_0052_004	CYP81M
Ebre_g043845	Asteraceae	8.9	0.8	CYP_0052_004	CYP81M
Ebre_g043846	Asteraceae	163.3	129.7	CYP_0052_004	CYP81M
Ebre_g063277	Asteraceae	1.1	0.2	CYP_0052_004	CYP81M
Ebre_g005573	Asteraceae	45	33.1	CYP_0052_006	CYP81E
Ebre_g014790	Asteraceae	2.5	2.4	CYP_0052_078
Ebre_g023184	Asteraceae	2.8	2.9	CYP_0052_078
Ebre_g026817	Asteraceae	0	0	CYP_0053_001
Ebre_g002741	Asteraceae	0.3	0.1	CYP_0060_011	CYP86C
Ebre_g021421	Asteraceae	0.3	0.1	CYP_0060_011	CYP86C
Ebre_g002740	Asteraceae	0	0	CYP_0060_011	CYP86C
Ebre_g045702	Asteraceae	0	0	CYP_0060_011	CYP86C
Ebre_g019742	Asteraceae	0.3	0.2	CYP_0076_039	CYP71D
Ebre_g023511	Asteraceae	0.5	0.3	CYP_0076_039	CYP71D
Ebre_g023856	Asteraceae	0	0	CYP_0076_039	CYP71D
Ebre_g028301	Asteraceae	73.1	36.5	CYP_0076_039	CYP71D
Ebre_g054258	Asteraceae	6.6	3.1	CYP_0076_039	CYP71D
Ebre_g061591	Asteraceae	0.7	0.1	CYP_0076_039	CYP71D
Ebre_g063455	Asteraceae	0	0	CYP_0076_039	CYP71D
Ebre_g034787	Asteraceae	0	0	CYP_0076_039	CYP71D
Ebre_g046347	Asteraceae	0	0	CYP_0076_039	CYP71D
Ebre_g034049	Asteraceae	0	0	CYP_0076_039	CYP71D
Ebre_g059730	Asteraceae	0	0	CYP_0076_119
Ebre_g068202	Asteraceae	0	0	CYP_0076_119
Ebre_g030284	Asteraceae	0	0	CYP_0076_123
Ebre_g047827	Asteraceae	31.6	40	CYP_0082_005	CYP76C
Ebre_g050362	Asteraceae	25.1	12.8	CYP_0082_005	CYP76C
Ebre_g022472	Asteraceae	0	0	CYP_0086_010
Ebre_g034109	Asteraceae	0	0	CYP_0086_010
Ebre_g052023	Asteraceae	3.2	0.8	CYP_0086_010
Ebre_g068259	Asteraceae	0	0	CYP_0086_010
Ebre_g022429	Asteraceae	2.1	1.9	CYP_0088_014	CYP71A
Ebre_g028780	Asteraceae	1.4	7.2	CYP_0088_014	CYP71A
Ebre_g034799	Asteraceae	0.6	0.8	CYP_0088_014	CYP71A
Ebre_g041463	Asteraceae	1.6	4.5	CYP_0088_014	CYP71A
Ebre_g043363	Asteraceae	0.9	1.4	CYP_0088_014	CYP71A
Ebre_g047355	Asteraceae	0.2	0.1	CYP_0088_014	CYP71A
Ebre_g055134	Asteraceae	4.9	0.4	CYP_0088_014	CYP71A
Ebre_g059252	Asteraceae	2.5	2.1	CYP_0088_014	CYP71A
Ebre_g063182	Asteraceae	0.4	1.9	CYP_0088_014	CYP71A
Ebre_g047357	Asteraceae	0	0	CYP_0088_014	CYP71A
Ebre_g043614	Asteraceae	0.4	0.1	CYP_0091_002	CYP83D
Ebre_g046180	Asteraceae	0.8	0.2	CYP_0091_002	CYP83D
Ebre_g065117	Asteraceae	3.5	1.1	CYP_0091_005	CYP83B
Ebre_g060072	Asteraceae	0.5	0.5	CYP_0096_003	CYP80X
Ebre_g028231	Asteraceae	0.4	0.3	CYP_0106_001	CYP71X
Ebre_g034406	Asteraceae	1.6	0.6	CYP_0106_001	CYP71X
Ebre_g049752	Asteraceae	5.1	4.3	CYP_0106_001	CYP71X
Ebre_g053206	Asteraceae	0.4	2.6	CYP_0106_001	CYP71X
Ebre_g027304	Asteraceae	0	0	CYP_0106_001	CYP71X
Ebre_g009774	Asteraceae	0.2	0.1	CYP_0110_003	CYP861B
Ebre_g009775	Asteraceae	0	0	CYP_0110_003	CYP861B
Ebre_g011425	Asteraceae	0	0	CYP_0110_003	CYP861B
Ebre_g011424	Asteraceae	0	0	CYP_0110_003	CYP861B
Ebre_g023023	Asteraceae	0.2	0.1	CYP_0110_033
Ebre_g053938	Asteraceae	0	0	CYP_0135_002
Ebre_g035430	Asteraceae	4.8	10.1	CYP_0383_001
The yellow color P450 genes represented 36 highly expressed Asteraceae-specific genes for screening F6H.
