# Supplementary material for: Engineering yeast for the production of breviscapine by genomic analysis and synthetic biology approaches
Source: Nat Commun. 2018 Jan 31;9:448. doi: 10.1038/s41467-018-02883-z (PMC5792594; doi:10.1038/s41467-018-02883-z)
Supplement: Supplementary file 5 — Supplementary Data 2 [file 41467_2018_2883_MOESM5_ESM.xlsx]

## Sheet: Supplementary data 2
Supplementary Data 2 | Protein-coding genes annotation in E. breviscapus
All_Genes	Mean_Wild (RPKM)	Mean_Cultivation (RPKM)	Mean_Tissue (RPKM)
Ebre_g000001	5.32759	4.47082	6.37332
Ebre_g000002	1.87646	0.146619	0
Ebre_g000003	0.482362	0.339796	0
Ebre_g000004	7.49662	3.90236	3.96463
Ebre_g000005	0.847915	0.135085	1.77566
Ebre_g000006	1.93276	1.45596	4.79942
Ebre_g000010	4.91028	2.61338	2.16928
Ebre_g000011	0.0580094	0	0
Ebre_g000012	0.0191612	0	0
Ebre_g000013	0.0964687	0.144613	0.311801
Ebre_g000014	11.4111	13.0261	53.1918
Ebre_g000015	0	0.597651	0.444609
Ebre_g000017	0	0.0214647	0
Ebre_g000018	1.8468	1.08638	0.810153
Ebre_g000019	4.45677	3.78855	17.9857
Ebre_g000020	62.1109	36.3346	92.2281
Ebre_g000021	8.36073	12.273	15.8449
Ebre_g000022	0.121511	0.107571	1.22063
Ebre_g000024	1.36104	3.90134	13.924
Ebre_g000025	0.125067	0	0
Ebre_g000026	2.88493	1.32505	7.80976
Ebre_g000027	18.6303	7.40002	16.5811
Ebre_g000028	3.31879	1.61866	8.23287
Ebre_g000029	1.66164	1.24745	2.32434
Ebre_g000030	0.889476	0.537757	10.0024
Ebre_g000031	0.013402	0.0734884	2.35654
Ebre_g000032	34.1568	18.6272	44.1315
Ebre_g000033	0.057483	0.0289624	0.0580504
Ebre_g000034	2.25488	3.02967	3.16631
Ebre_g000035	17.954	21.4246	3.62587
Ebre_g000036	3.03247	5.67377	1.23513
Ebre_g000037	0.452082	0.834168	1.13966
Ebre_g000038	38.9756	108.151	185.81
Ebre_g000039	0.0430409	0.0168145	0.255034
Ebre_g000040	39.0864	22.5014	39.8267
Ebre_g000041	0.0417122	0.0768652	23.4824
Ebre_g000042	23.6671	13.863	23.4136
Ebre_g000043	2.68239	2.66979	4.65864
Ebre_g000044	16.2312	12.3791	14.1611
Ebre_g000045	2.32552	2.51987	3.71988
Ebre_g000046	4.14026	4.91133	8.32467
Ebre_g000047	22.1261	27.0666	28.1977
Ebre_g000048	3.30624	1.70987	2.51945
Ebre_g000051	0.0875574	0.0279103	18.7407
Ebre_g000052	2.46829	1.83475	1.44774
Ebre_g000053	27.7273	25.9302	34.1307
Ebre_g000054	3.36912	3.08012	10.9228
Ebre_g000055	0.0211852	0.00445933	0.233652
Ebre_g000056	4.46528	2.67314	6.04497
Ebre_g000058	10.4152	8.01212	4.62018
Ebre_g000059	3.35023	8.50115	35.8745
Ebre_g000065	0.402933	0.793839	2.22663
Ebre_g000066	0	0	0.0413215
Ebre_g000068	5.16357	45.8385	95.0518
Ebre_g000069	0.224075	0.152578	0
Ebre_g000070	56.4729	111.045	33.9156
Ebre_g000071	2.49928	1.58286	1.69393
Ebre_g000072	15.6471	17.1542	41.0502
Ebre_g000073	4.9963	4.68249	6.40867
Ebre_g000074	8.74042	7.7799	7.18147
Ebre_g000075	0.0758448	0.034836	6.55928
Ebre_g000076	19.2183	10.7896	90.5204
Ebre_g000078	0.0226004	0	0
Ebre_g000079	268.467	401.448	1340.59
Ebre_g000080	0.737219	0	1.78727
Ebre_g000084	0.611476	0.345898	0.643313
Ebre_g000085	2.37675	1.30954	2.60888
Ebre_g000086	77.1342	22.308	94.6127
Ebre_g000087	0.00601432	0	0.00603172
Ebre_g000088	0.0676765	0.0111367	0
Ebre_g000089	0.467284	0	0
Ebre_g000090	0.417055	0.798236	7.38181
Ebre_g000091	6.30852	0	0
Ebre_g000093	20.9707	3.53536	28.2836
Ebre_g000094	115.47	197.648	123.225
Ebre_g000095	0.294368	0.146287	0.285158
Ebre_g000096	2.17405	2.80905	2.46555
Ebre_g000098	4.61139	4.22167	2.52629
Ebre_g000099	8.17106	7.47394	6.29765
Ebre_g000100	15.937	7.67776	33.614
Ebre_g000101	9.24909	6.51458	43.323
Ebre_g000102	0.331191	1.64292	0.915935
Ebre_g000103	0.351857	0	0
Ebre_g000104	0	1.37323	0
Ebre_g000105	4.79734	4.93441	7.46855
Ebre_g000106	0.0378136	0	106.27
Ebre_g000107	0.0151789	0.00289153	77.1457
Ebre_g000110	0.0560238	0	0
Ebre_g000111	0.0779555	0	0
Ebre_g000112	2.98799	2.37868	5.01938
Ebre_g000113	5.09212	1.8159	3.1431
Ebre_g000114	2.79403	2.03053	4.06233
Ebre_g000115	0.849891	0.121023	0.471798
Ebre_g000116	2.46747	3.74871	63.553
Ebre_g000120	0.229956	0	0
Ebre_g000121	0.507455	0.272639	0.474144
Ebre_g000122	0	0.0361873	0
Ebre_g000123	0.130185	4.83968	0
Ebre_g000124	0.189116	1.50054	8.75413
Ebre_g000125	0.112551	0.922208	1.69415
Ebre_g000126	20.3735	15.8008	30.595
Ebre_g000127	0.568438	1.18012	3.3425
Ebre_g000128	1262.39	699.592	1104.68
Ebre_g000130	9.91339	11.132	5.57643
Ebre_g000131	0	0	0.209735
Ebre_g000132	0.390682	0.704944	2.21658
Ebre_g000133	8.87311	4.2351	7.88912
Ebre_g000134	5.53296	2.04951	3.54458
Ebre_g000135	8.8318	0.513188	1.45128
Ebre_g000137	1.27531	0.860097	2.46848
Ebre_g000138	3.92412	2.31137	7.37801
Ebre_g000142	48.6247	10.2451	50.8236
Ebre_g000144	20.7595	24.0703	18.2897
Ebre_g000145	13.4493	10.4706	11.4656
Ebre_g000146	50.3364	67.831	134.478
Ebre_g000147	4.93082	4.77842	8.77056
Ebre_g000148	3.46796	31.443	9.74404
Ebre_g000151	1.21835	0.520119	3.67222
Ebre_g000152	5.70776	1.08047	6.9095
Ebre_g000153	1.57069	0.854886	14.444
Ebre_g000154	3.8484	3.59073	3.218
Ebre_g000156	0.315282	0.673295	0.995074
Ebre_g000157	96.6058	82.1586	59.6621
Ebre_g000158	257.038	145.494	984.521
Ebre_g000159	57.4427	73.7275	128.449
Ebre_g000161	70.3276	57.6512	3.00977
Ebre_g000162	9.20697	14.6288	7.70032
Ebre_g000163	21.7998	41.3488	11.4407
Ebre_g000164	4.3465	9.08062	3.62222
Ebre_g000165	20.6762	38.8965	10.2418
Ebre_g000166	6.12585	3.43751	1.98934
Ebre_g000168	0	0.0364534	0
Ebre_g000169	1.24267	0.444453	0.789998
Ebre_g000170	1.06622	0.404429	1.41925
Ebre_g000171	0.783025	0.172662	1.43508
Ebre_g000172	24.5372	4.69244	23.7906
Ebre_g000175	0.574119	0.725136	3.61872
Ebre_g000176	1.26931	2.42411	2.11271
Ebre_g000177	0.135055	0.00796555	0.0285183
Ebre_g000178	0.0384514	0.0721983	0.0847509
Ebre_g000179	15.8063	13.15	15.8767
Ebre_g000180	2.21771	0.935263	3.43914
Ebre_g000184	1.84517	2.14611	2.16798
Ebre_g000185	0.556298	0.25158	0
Ebre_g000186	1.115	0.127327	0.161946
Ebre_g000187	1.9859	6.20572	25.7367
Ebre_g000190	3.36384	4.15737	7.16108
Ebre_g000191	2.87414	1.66166	2.77477
Ebre_g000192	3.5447	3.05778	3.26139
Ebre_g000193	42.8819	18.5063	39.3572
Ebre_g000194	25.5081	40.3301	597.803
Ebre_g000195	21.128	12.3452	26.9347
Ebre_g000197	51.589	40.0341	56.3316
Ebre_g000198	9.82321	14.817	119.922
Ebre_g000199	0	0.0388985	0
Ebre_g000201	9.79641	12.6791	4.52817
Ebre_g000203	8.7446	29.4226	302.543
Ebre_g000204	21.369	6.91973	16.9024
Ebre_g000205	19.4386	33.5349	41.0335
Ebre_g000206	4.17357	3.43161	7.92437
Ebre_g000207	1.03338	0.375813	0.875053
Ebre_g000208	0.768062	0.202043	0.312565
Ebre_g000209	0.300778	6.55435	0
Ebre_g000210	11.8994	18.3253	60.5293
Ebre_g000211	10.8433	7.7851	22.0393
Ebre_g000212	8.5924	2.47293	10.0595
Ebre_g000213	4.27729	1.37267	4.33058
Ebre_g000215	0.64606	6.49423	0
Ebre_g000216	2.4163	2.42227	10.3796
Ebre_g000217	0.365483	0.343796	0.345979
Ebre_g000219	15.45	20.1351	28.0118
Ebre_g000220	8.15905	2.38608	8.23393
Ebre_g000221	1.51446	2.36287	2.88539
Ebre_g000222	42.823	15.3246	23.4291
Ebre_g000223	30.4582	43.6117	55.5222
Ebre_g000224	0.0307884	0	1.05657
Ebre_g000225	4.90441	6.91969	42.1291
Ebre_g000226	0.0384036	0	0
Ebre_g000229	0.923356	0.0898275	0.316558
Ebre_g000230	28.8062	11.2071	10.1102
Ebre_g000231	7.15179	8.65509	25.6991
Ebre_g000232	228.122	352.228	409.738
Ebre_g000233	6.8058	8.0147	16.67
Ebre_g000236	2.5924	1.66641	0
Ebre_g000237	5.01635	8.2471	0.472768
Ebre_g000238	4.62484	3.08423	29.5158
Ebre_g000239	136.183	1614.43	1684.19
Ebre_g000242	12.2184	3.08596	0.895145
Ebre_g000243	8.72865	31.2217	182.863
Ebre_g000245	0.0335716	0	1.74947
Ebre_g000247	0.301398	0.0892763	0
Ebre_g000248	0.336409	0.482469	0
Ebre_g000249	0.580096	0	0.148153
Ebre_g000250	14.0657	10.8589	20.7983
Ebre_g000251	0.0680891	0.0259557	0.0778145
Ebre_g000252	0	0	0.0369623
Ebre_g000256	5.42541	4.74866	4.58158
Ebre_g000257	4.31771	2.27593	10.4164
Ebre_g000260	0.0329783	0.0346323	0.303476
Ebre_g000262	0.0779644	0.0516932	4.04999
Ebre_g000263	3068.03	3112.14	1246.37
Ebre_g000267	1.45323	1.37405	2.10138
Ebre_g000268	0.0897819	0.0934184	9.10964
Ebre_g000269	0.180451	0.161971	1.18118
Ebre_g000270	436.793	478.557	274.78
Ebre_g000272	0.0393172	0.00627412	0.0515754
Ebre_g000273	0.0750162	0.0186117	0.0287643
Ebre_g000276	3.84083	2.24616	0
Ebre_g000277	9.23389	14.1971	32.3971
Ebre_g000278	0	0	0.32089
Ebre_g000279	15.3096	37.8413	81.9333
Ebre_g000280	5.56955	6.07311	8.64639
Ebre_g000281	1.27777	0.541088	1.69399
Ebre_g000282	0.0199263	0	0.675002
Ebre_g000283	9.27679	6.71971	12.5834
Ebre_g000284	0	0	0.0140753
Ebre_g000285	7.44953	5.39356	7.39365
Ebre_g000287	0	0	0.499635
Ebre_g000288	0.560103	0.266316	1.65089
Ebre_g000289	0.091466	0.0483392	0.140421
Ebre_g000290	0.865327	0.715984	0.0186735
Ebre_g000291	41.968	16.8675	27.7472
Ebre_g000292	4.69037	0	0
Ebre_g000293	3.92706	0.510081	1.10322
Ebre_g000294	26.0343	7.21134	136.295
Ebre_g000296	11.8928	12.1859	12.8073
Ebre_g000297	0.0107564	0.0112494	0
Ebre_g000298	26.9518	36.7698	30.3622
Ebre_g000299	0.353857	0.214513	3.64094
Ebre_g000300	13.7734	0	0
Ebre_g000301	23.4612	32.1556	9.93912
Ebre_g000302	1.44875	2.84834	3.23094
Ebre_g000304	3.09577	6.70189	5.22716
Ebre_g000305	3.54976	3.13979	5.8087
Ebre_g000306	8.48593	7.74916	9.31262
Ebre_g000307	0.296395	0.164715	0
Ebre_g000308	2.11157	2.52245	8.88816
Ebre_g000309	24.3749	29.3091	48.3769
Ebre_g000310	4.06744	2.24031	3.08932
Ebre_g000311	0.190897	0.212832	0.17833
Ebre_g000312	0.073	0.0587669	0.299914
Ebre_g000313	0.0103501	0.0066664	0.0778454
Ebre_g000314	21.8353	14.1157	23.7367
Ebre_g000318	1.54963	0.799819	1.93135
Ebre_g000319	23.1882	34.3561	22.2617
Ebre_g000320	0.407091	0.456529	0.777605
Ebre_g000321	1.20935	6.56004	0
Ebre_g000322	301.273	188.332	540.614
Ebre_g000323	0.276152	0.328382	0.587833
Ebre_g000324	3.43869	3.79594	6.02518
Ebre_g000325	2.98439	1.38796	1.35746
Ebre_g000326	1.39741	2.0547	2.89981
Ebre_g000328	0.363625	0	6.5565
Ebre_g000330	1.41144	0.532963	3.82946
Ebre_g000331	2.29463	1.06327	4.98738
Ebre_g000332	2.98629	1.69667	3.87737
Ebre_g000333	16.3423	5.14298	19.0975
Ebre_g000334	7.73178	1.22408	7.83839
Ebre_g000335	0.661513	7.90507	3.13603
Ebre_g000336	0.221053	0.116676	0
Ebre_g000337	4.83843	4.5196	6.95273
Ebre_g000339	0.0384614	0.0278394	0.033003
Ebre_g000340	4.70517	0.989613	3.3636
Ebre_g000341	0.0172083	0.0556913	0
Ebre_g000342	12.1214	12.045	21.0454
Ebre_g000343	3.3874	2.31985	4.19336
Ebre_g000344	0.00297592	0.00257425	0
Ebre_g000345	44.8259	22.4557	343.181
Ebre_g000346	0.837162	0.0894182	0
Ebre_g000348	0.155763	0	0
Ebre_g000349	0	0.0245857	0
Ebre_g000352	30.7891	33.5949	50.7446
Ebre_g000353	1.4161	1.62409	2.2035
Ebre_g000354	0.788736	0.913301	2.81788
Ebre_g000355	3.0075	0.749326	0.153156
Ebre_g000358	0.228428	0.401944	0.182601
Ebre_g000364	0.0747714	0	0
Ebre_g000365	0	0.0404398	0
Ebre_g000366	5.75836	21.8873	67.9768
Ebre_g000367	3.99821	10.9504	16.7861
Ebre_g000368	2.27845	2.50952	7.50932
Ebre_g000369	76.3713	90.4995	134.312
Ebre_g000371	1.40486	33.6732	0
Ebre_g000372	7.22185	0.253831	0.137023
Ebre_g000379	0.1507	2.68581	0.841987
Ebre_g000380	0.0666783	1.90083	0.112122
Ebre_g000384	27.1138	16.4	105.728
Ebre_g000385	4.53079	2.26689	1.18285
Ebre_g000387	2.9863	3.78671	7.12682
Ebre_g000388	9.52293	5.70276	6.51871
Ebre_g000389	1.22673	0.39385	1.11263
Ebre_g000390	5.1832	4.80198	7.32098
Ebre_g000391	0.849797	0.639717	2.11193
Ebre_g000392	1.00631	0.478289	1.76844
Ebre_g000393	0.391336	0.211927	0.53647
Ebre_g000394	0	0	3.81002
Ebre_g000395	0.023318	0	0.33168
Ebre_g000397	0	0.0116522	0
Ebre_g000398	0.210358	0.0790852	0
Ebre_g000399	0.242374	0.172081	0.734857
Ebre_g000401	0.0428394	0	0
Ebre_g000406	9.4482	10.2034	1.68749
Ebre_g000407	0.0729468	0	0
Ebre_g000408	4.92608	2.31146	6.51445
Ebre_g000409	6.54778	5.19455	8.97253
Ebre_g000410	4.52492	4.25721	4.93511
Ebre_g000411	7.36675	7.00828	11.1397
Ebre_g000412	6.44757	6.34384	0
Ebre_g000413	0.965859	0.174126	0.0356935
Ebre_g000414	2.02257	0.354822	0.176452
Ebre_g000415	0	0.018753	0
Ebre_g000416	1.16847	12.1492	4.50137
Ebre_g000417	0.0226004	0	0
Ebre_g000418	30.055	306.311	123.603
Ebre_g000419	84.5712	112.576	227.541
Ebre_g000420	0.252186	2.88543	30.3002
Ebre_g000423	8.6241	7.57221	45.4072
Ebre_g000425	10.4992	6.86255	13.356
Ebre_g000429	31.6657	24.0638	22.3463
Ebre_g000430	4.27116	2.85918	15.213
Ebre_g000431	7.32944	5.72776	19.0969
Ebre_g000432	5.81547	6.61962	17.6395
Ebre_g000434	0	0	0.0169316
Ebre_g000435	4.61879	2.52825	6.19326
Ebre_g000436	0.0116225	0.00727587	0.0669487
Ebre_g000437	1.01307	0.567987	1.20788
Ebre_g000438	1.0247	0.756659	32.612
Ebre_g000439	0.00221936	0	2.65718
Ebre_g000440	0.037938	0.0304203	0.218137
Ebre_g000441	0	0	0.928675
Ebre_g000443	154.435	18.5663	26.7625
Ebre_g000448	6.63973	8.46526	0
Ebre_g000450	0	0.00614623	0.13923
Ebre_g000451	0.00944638	0	0.0109849
Ebre_g000452	2.5501	16.9205	0
Ebre_g000453	0.735782	0.66608	0
Ebre_g000454	0.159204	0.275693	0
Ebre_g000455	3.20515	6.01051	3.41722
Ebre_g000456	0.792396	0.128257	0.706925
Ebre_g000457	1.23508	0.732945	1.09826
Ebre_g000458	0.00771068	0.0535996	0
Ebre_g000459	0.482361	0.097466	0.755541
Ebre_g000460	0.060741	0.144886	0.117591
Ebre_g000461	1.02805	1.41173	2.19511
Ebre_g000462	3.91647	1.8192	3.58386
Ebre_g000463	3.62463	2.00798	3.33081
Ebre_g000465	1.79035	5.351	11.7159
Ebre_g000466	0.848399	2.61516	2.66342
Ebre_g000467	0.486086	0.343627	0.34036
Ebre_g000468	23.955	18.6858	21.7834
Ebre_g000469	0.00655534	0.00263037	0.00498945
Ebre_g000470	0	0.0364221	0
Ebre_g000472	0	1.21475	0
Ebre_g000473	0.0237946	0.0543461	0.0274785
Ebre_g000475	3.88364	1.35309	4.43417
Ebre_g000476	4.99059	3.03698	5.20385
Ebre_g000477	1.80356	2.0804	2.61924
Ebre_g000478	1.58889	1.64226	2.19479
Ebre_g000479	0.76962	0.602992	1.39348
Ebre_g000480	0.131279	0.020611	13.9152
Ebre_g000481	3.25613	2.66757	4.44841
Ebre_g000482	1.55089	0.835301	1.43712
Ebre_g000483	0	0.00191428	0.0404658
Ebre_g000484	2.3176	1.94869	20.9175
Ebre_g000485	0.0898268	0	0
Ebre_g000486	8.27088	9.94946	0.881089
Ebre_g000487	0.128699	0.0501683	7.26344
Ebre_g000488	17.5333	23.3641	20.403
Ebre_g000489	5.64985	9.29903	10.1435
Ebre_g000490	3.52909	3.04033	4.58906
Ebre_g000493	23.4379	50.1899	279.959
Ebre_g000495	0.0044439	0	0
Ebre_g000496	0.00159695	0	0.200807
Ebre_g000497	1.32398	2.15932	10.8449
Ebre_g000498	1.19756	0.156851	0
Ebre_g000499	0.798708	0.164322	0.648458
Ebre_g000500	6.31904	3.49376	3.52977
Ebre_g000501	0	0.408218	0
Ebre_g000502	1.4533	1.27469	4.25984
Ebre_g000504	0.171503	0.321161	0.63358
Ebre_g000505	0.00857002	0	0
Ebre_g000507	2.03679	1.23711	11.0338
Ebre_g000508	6.53376	5.2672	9.32982
Ebre_g000509	8.18363	3.66433	11.0479
Ebre_g000510	10.9768	2.73282	4.73827
Ebre_g000511	0.00950546	0	0
Ebre_g000512	4.60426	9.05301	10.7806
Ebre_g000513	893.813	2192.16	4262.73
Ebre_g000514	0.038537	0	0.477573
Ebre_g000515	2.38887	1.507	2.6755
Ebre_g000516	0.794237	1.86888	1.30124
Ebre_g000517	1.70938	1.43938	2.94157
Ebre_g000518	0.746125	0.59211	2.30983
Ebre_g000519	1.4706	1.7911	2.90876
Ebre_g000520	44.2008	64.7935	152.424
Ebre_g000521	5.85048	4.39325	11.1273
Ebre_g000523	2.14926	0.294319	0.623341
Ebre_g000524	1.81973	2.08171	2.97644
Ebre_g000525	4.48122	2.12498	15.2866
Ebre_g000526	5.00896	4.72249	6.38612
Ebre_g000527	5.80773	6.69841	6.01534
Ebre_g000528	5.73954	4.07273	10.0814
Ebre_g000529	17.3557	46.0622	102.743
Ebre_g000530	15.2215	17.1351	41.0652
Ebre_g000533	9.47678	8.81377	22.1676
Ebre_g000534	371.701	616.774	347.072
Ebre_g000538	0.0647648	0.0481989	0
Ebre_g000539	21.0592	0.426325	0.200525
Ebre_g000540	0.186566	0.00524765	0.145569
Ebre_g000545	0.398894	0.280384	3.05313
Ebre_g000547	3.14136	2.63559	7.76727
Ebre_g000549	0.451244	0.415744	1.45111
Ebre_g000550	0.539152	0.806067	1.24034
Ebre_g000551	28.4676	0.181941	3.8857
Ebre_g000552	12.0244	8.73058	14.3621
Ebre_g000553	10.3643	10.5891	16.1633
Ebre_g000554	23.514	11.4295	19.1366
Ebre_g000556	55.4743	56.7757	37.8949
Ebre_g000557	17.1636	12.1818	32.264
Ebre_g000559	0.0597914	0.0616071	3.05845
Ebre_g000561	0.916892	0.589328	0.423374
Ebre_g000562	0	0.127939	0
Ebre_g000563	18.261	39.3688	59.5211
Ebre_g000565	47.1432	63.6928	36.9707
Ebre_g000567	0.331898	0.900734	0.884148
Ebre_g000568	0.102749	0.162074	3.08639
Ebre_g000574	26.4069	5.17137	33.1302
Ebre_g000575	11.0684	5.90522	16.8809
Ebre_g000576	1.23828	0.284863	0.81224
Ebre_g000577	1.34157	0.378911	0.997884
Ebre_g000578	0.810006	0.126452	0.663335
Ebre_g000579	1.88583	2.09396	3.97458
Ebre_g000580	0.155638	0	0.0780442
Ebre_g000581	75.9331	73.5283	73.1396
Ebre_g000584	1.71543	2.42071	0.666785
Ebre_g000585	0	0.0255002	0
Ebre_g000586	14.9844	2.28529	3.39589
Ebre_g000587	9.65921	11.4924	15.681
Ebre_g000588	0.0385659	0.0288548	0
Ebre_g000589	29	42.5767	95.7845
Ebre_g000590	2.35335	0.611147	23.0345
Ebre_g000593	13.3211	10.6338	24.4851
Ebre_g000594	0.788974	1.57339	6.12946
Ebre_g000595	1.23089	8.64784	29.8657
Ebre_g000598	1.81998	0.746864	6.09182
Ebre_g000600	1.13553	1.07882	3.38166
Ebre_g000601	0.167423	0.128494	0
Ebre_g000602	60.3244	976.142	849.573
Ebre_g000603	0.404664	0.317317	0.402111
Ebre_g000604	2.31652	0.917862	2.71919
Ebre_g000605	0.0176387	0.0113502	0
Ebre_g000606	32.3047	28.3676	35.8832
Ebre_g000607	3.88913	3.80729	3.99866
Ebre_g000609	113.492	67.5362	146.001
Ebre_g000610	8.13187	14.1634	33.8241
Ebre_g000614	0	0.00546378	0
Ebre_g000615	11.5608	10.3916	11.9753
Ebre_g000616	1.46668	0.306985	3.38272
Ebre_g000620	0.539063	6.60959	0
Ebre_g000621	2.64184	1.82998	3.21886
Ebre_g000622	19.958	33.6729	18.3728
Ebre_g000623	16.3937	20.1618	15.5826
Ebre_g000624	28.8927	47.8318	60.419
Ebre_g000625	0.358935	0.537329	0.423306
Ebre_g000626	1.10484	1.88543	1.49664
Ebre_g000627	1.52727	2.63823	1.70755
Ebre_g000628	0.161758	0.0808441	0.217432
Ebre_g000629	1.17519	0.166725	0.198129
Ebre_g000631	0.0694019	0.0799418	0.185937
Ebre_g000632	0	0	0.0481683
Ebre_g000635	0.0110958	0.0247303	0.0439307
Ebre_g000636	1.57704	0.44556	19.3878
Ebre_g000637	13.3523	7.36217	7.10543
Ebre_g000638	44.1756	45.4569	51.7421
Ebre_g000639	4.40947	4.24178	5.02853
Ebre_g000641	1.90604	2.14868	3.27629
Ebre_g000642	20.6316	17.0904	46.0926
Ebre_g000643	23.6913	52.448	15.1633
Ebre_g000644	16.6933	21.1345	17.1533
Ebre_g000645	3.86816	3.15808	3.57452
Ebre_g000646	0.0369261	1.58247	0
Ebre_g000647	6.61082	3.2167	4.38701
Ebre_g000648	0.0376255	0.222602	0
Ebre_g000649	9.3321	3.25652	3.09832
Ebre_g000650	5.69488	4.18876	9.49043
Ebre_g000651	0	8.15447	3.81002
Ebre_g000652	20.2705	51.8191	118.192
Ebre_g000654	2.10816	0.759381	6.46399
Ebre_g000657	15.1622	37.6257	226.232
Ebre_g000658	0.126522	0.467021	1.27618
Ebre_g000659	0.0168561	0.00615562	0
Ebre_g000661	0.0540648	0.0572685	0.0127757
Ebre_g000663	22.8313	14.5291	70.3709
Ebre_g000664	1.4359	0.707958	1.89712
Ebre_g000666	22.6036	4.27376	6.10648
Ebre_g000667	0	9.18218	446.044
Ebre_g000668	7.05689	2.53943	40.888
Ebre_g000669	2.97932	4.29075	6.72971
Ebre_g000670	5.14272	2.52515	5.78454
Ebre_g000671	1.83603	2.20549	4.39516
Ebre_g000672	20.9954	18.1353	26.3299
Ebre_g000678	0	0.0930712	0
Ebre_g000679	27.5734	13.7347	27.8645
Ebre_g000680	14.5313	15.0856	8.22927
Ebre_g000681	0.157951	0.229789	0.427665
Ebre_g000682	1.81667	0.560597	2.08215
Ebre_g000683	10.8968	7.63734	10.9419
Ebre_g000684	61.1813	131.636	50.9238
Ebre_g000685	7.62561	4.99917	7.39457
Ebre_g000686	1.96373	2.47553	0.558135
Ebre_g000688	8.22394	3.634	7.23516
Ebre_g000689	9.54679	79.3966	151.685
Ebre_g000692	25.8875	21.8845	30.3318
Ebre_g000694	0.420194	0.298667	0
Ebre_g000695	5.91398	2.98758	10.3285
Ebre_g000696	0	7.18823	0
Ebre_g000699	9.30283	11.8851	1.20533
Ebre_g000702	69.1054	248.117	145.94
Ebre_g000703	0	0.0110008	0
Ebre_g000704	1.23463	0.0150335	0.741287
Ebre_g000705	1.97657	1.49783	1.54905
Ebre_g000706	1.2849	0.401135	0.687262
Ebre_g000707	0.281967	0.026827	0.0442621
Ebre_g000708	0.569853	0.041006	0.10697
Ebre_g000709	0.477794	0.100501	0.168806
Ebre_g000710	2.16339	0.053081	1.58395
Ebre_g000711	7.08462	6.24392	36.5371
Ebre_g000712	0.970355	8.32489	17.74
Ebre_g000713	1.22405	0.44829	0.973996
Ebre_g000714	10.5755	35.5173	21.2219
Ebre_g000715	0.158398	1.28909	5.56833
Ebre_g000716	0.0235616	0.0130522	0
Ebre_g000717	0.00361164	0.0248563	0.177048
Ebre_g000718	0.0285468	0.00254432	0.0106343
Ebre_g000719	0.00591474	0.00170245	0
Ebre_g000723	0.449593	2.60302	0
Ebre_g000724	0.0108902	0.0267636	0.0393724
Ebre_g000729	2.69794	2.2513	17.9042
Ebre_g000730	2.16204	1.48295	8.12281
Ebre_g000731	23.6477	7.48577	75.8661
Ebre_g000732	7.8958	1.33787	0
Ebre_g000733	0.980062	0.565537	0.46341
Ebre_g000734	14.2602	18.3844	45.8556
Ebre_g000735	0	0.31146	0.0972785
Ebre_g000737	0.520472	0.262374	1.38831
Ebre_g000740	3.92633	4.44646	1.45895
Ebre_g000741	0.14317	0	0.0856395
Ebre_g000742	13.0232	3.95768	14.578
Ebre_g000743	7.17324	1.71729	0
Ebre_g000744	14.9002	3.30259	13.3562
Ebre_g000745	14.6655	7.00218	17.9069
Ebre_g000746	0.955769	0.416381	2.11145
Ebre_g000749	2.15005	7.41563	1.06545
Ebre_g000751	0.28835	0.60144	0.897195
Ebre_g000752	0.00252674	0.0561228	1.1049
Ebre_g000753	2.84678	3.21616	4.15711
Ebre_g000754	0.01293	0.0180772	0
Ebre_g000755	17.5907	14.4626	28.3093
Ebre_g000756	40.3367	24.7008	40.0574
Ebre_g000758	6.72473	5.23314	7.648
Ebre_g000759	4.16419	4.58211	3.59724
Ebre_g000764	0.0467927	0	0.0352283
Ebre_g000765	6.89189	5.22234	365.094
Ebre_g000767	0.509763	0.320639	2.43941
Ebre_g000769	950.208	545.792	543.229
Ebre_g000770	0	0.00380242	0.424823
Ebre_g000771	9.82805	11.2906	3.15313
Ebre_g000772	9.36996	5.4931	4.88901
Ebre_g000773	23.7109	31.5137	43.8083
Ebre_g000774	0.0196236	0.0241698	0.144675
Ebre_g000775	0.109882	0.103078	0.0997546
Ebre_g000776	42.8805	45.6084	28.2922
Ebre_g000777	0.914525	2.13277	0.610348
Ebre_g000778	0.549312	0.146595	0.203107
Ebre_g000779	2.41582	1.29721	2.58327
Ebre_g000780	0.00970518	0	0.19642
Ebre_g000781	5.95859	4.80735	9.93997
Ebre_g000782	11.3131	9.92768	13.0079
Ebre_g000783	5.31468	13.6974	5.49933
Ebre_g000784	7.25394	4.97493	4.14834
Ebre_g000786	15.4766	82.702	0
Ebre_g000787	2.68464	2.30421	7.20493
Ebre_g000789	0	0.023765	0.0906405
Ebre_g000790	0.152099	0	0
Ebre_g000791	0	1.00129	0
Ebre_g000792	0.124401	0.282278	0.424385
Ebre_g000793	0.30417	0.445309	14.0854
Ebre_g000794	0.213312	0.194028	0.927093
Ebre_g000795	0	0.00937653	6.87115
Ebre_g000796	0.0117334	0	0.333175
Ebre_g000797	1.45575	1.37234	1.04762
Ebre_g000800	0.116659	0.043407	1.43704
Ebre_g000801	0.137478	0.0236893	3.17721
Ebre_g000802	7.32685	4.0695	7.17543
Ebre_g000803	2.34196	2.51144	3.06316
Ebre_g000804	0.0182823	0.0750065	0
Ebre_g000805	1.81788	1.3259	3.05246
Ebre_g000806	0.396138	0.505035	2.91671
Ebre_g000807	7.5848	1.64719	11.4419
Ebre_g000810	0.112794	0.107994	0.194143
Ebre_g000813	0.0183146	0.00724337	0.516801
Ebre_g000817	2.92059	4.75376	4.53416
Ebre_g000818	0.0584306	0.0937867	0
Ebre_g000823	0.361092	0.0538177	0.0374455
Ebre_g000825	0.0486116	0.0497533	0.277155
Ebre_g000826	6.43161	11.8305	9.26281
Ebre_g000827	4.71261	1.72295	14.2905
Ebre_g000830	30.8297	49.2649	61.8304
Ebre_g000832	2.10939	1.46441	3.03959
Ebre_g000833	1.15216	1.40178	0.885363
Ebre_g000834	5.29198	2.65772	5.97629
Ebre_g000835	0.005525	0.00605017	0.143508
Ebre_g000836	0.32857	0.208019	0.678339
Ebre_g000838	62.3408	31.6036	18.887
Ebre_g000839	8.10585	1.28598	17.1469
Ebre_g000841	5.44389	0.7966	43.3113
Ebre_g000852	52.2696	317.767	992.657
Ebre_g000853	8.33378	1.78192	32.1506
Ebre_g000854	7.66588	7.61042	21.0083
Ebre_g000855	0.927151	0.625433	1.02591
Ebre_g000856	0.061566	0.0133016	0.0432628
Ebre_g000857	0.634386	4.07517	26.3395
Ebre_g000858	2.32551	5.76068	28.8635
Ebre_g000860	6.81663	7.81811	30.4589
Ebre_g000861	11.1612	2.34216	0.780245
Ebre_g000862	5.23451	7.81278	2.43951
Ebre_g000863	0.883875	3.00083	0.773409
Ebre_g000865	0.0107271	0	0
Ebre_g000866	2.7408	2.1617	6.84888
Ebre_g000867	1.62774	0.492683	1.12426
Ebre_g000868	3.90056	12.9565	24.3039
Ebre_g000870	28.302	61.0316	25.5349
Ebre_g000871	4.50472	1.63819	2.81018
Ebre_g000872	0.0111825	0	1.6077
Ebre_g000873	6.08638	3.65291	3.20941
Ebre_g000877	0.52111	0.0531813	15.1614
Ebre_g000883	1.28103	10.5064	0
Ebre_g000884	18.5107	30.4017	16.151
Ebre_g000885	0.501231	0.139559	0.66793
Ebre_g000886	4.95853	1.62706	2.72648
Ebre_g000887	0.0495893	0.00967792	0.0107663
Ebre_g000888	3.42488	2.40514	4.53091
Ebre_g000890	74.1403	79.6564	120.575
Ebre_g000895	0	0.0368834	0.88689
Ebre_g000896	6.7425	3.89616	6.42676
Ebre_g000897	36.4687	19.1492	74.5998
Ebre_g000899	3.98991	3.31283	10.7537
Ebre_g000900	36.072	27.7504	49.1439
Ebre_g000901	14.4789	13.8076	21.9439
Ebre_g000902	0.505874	0.153433	0.608744
Ebre_g000903	0.958388	0.948469	0.375052
Ebre_g000904	0.0850857	0.0277627	0.196222
Ebre_g000906	0	0.101933	25.4737
Ebre_g000907	4.48287	4.76699	5.7568
Ebre_g000908	0.0539566	1.10201	0
Ebre_g000910	9.36849	10.3486	14.1403
Ebre_g000911	8.32425	5.66743	9.44534
Ebre_g000912	0.0524554	0.0379871	0.017072
Ebre_g000913	1.25893	1.15294	1.13959
Ebre_g000914	1.28938	2.65256	41.3375
Ebre_g000915	0.389522	1.05063	4.92966
Ebre_g000916	0.710603	0.433023	1.44087
Ebre_g000917	7.79005	2.98152	15.6812
Ebre_g000918	22.3981	15.222	26.9718
Ebre_g000919	6.04038	4.96391	21.7302
Ebre_g000920	14.17	24.446	28.563
Ebre_g000921	0.0133037	0.0384177	3.93815
Ebre_g000922	0.0522145	0.0312167	0.118453
Ebre_g000924	6.23637	4.33514	7.50967
Ebre_g000927	4.70634	5.87366	13.7867
Ebre_g000928	0.802621	0.61738	0.620067
Ebre_g000929	12.8439	0.634526	3.62382
Ebre_g000930	251.563	319.612	244.846
Ebre_g000931	0.350659	0.298363	2.46675
Ebre_g000932	0.773143	0.497279	1.6018
Ebre_g000933	0.013007	0.0101745	0.156692
Ebre_g000934	0.386618	0.850172	1.05296
Ebre_g000935	1.24629	3.05032	5.65879
Ebre_g000937	0.281676	0.299194	1.3602
Ebre_g000939	0.358618	0.837852	3.9668
Ebre_g000940	26.3979	41.2022	88.6232
Ebre_g000941	0	0.0411828	0.0234555
Ebre_g000942	60.8927	79.4755	60.4579
Ebre_g000946	0.559848	3.23322	18.6643
Ebre_g000947	0.557829	0	0
Ebre_g000949	0	0	0.0140526
Ebre_g000955	74.7719	5.43755	66.1938
Ebre_g000956	4.83826	5.18975	8.12065
Ebre_g000957	8.23311	3.15601	6.79393
Ebre_g000958	60.7211	59.1317	63.8043
Ebre_g000959	6.71504	5.26621	8.74918
Ebre_g000960	79.1597	28.463	64.1517
Ebre_g000961	8.69636	19.0175	7.33351
Ebre_g000962	0.29441	0.465365	0.27037
Ebre_g000963	0.126982	0.0558293	0
Ebre_g000964	0.478919	0.266082	1.29882
Ebre_g000966	7.53148	0.363121	0
Ebre_g000967	1.17209	0.825043	1.02876
Ebre_g000969	11.6555	6.58424	57.4684
Ebre_g000970	0.0459295	0.0373552	0.0546391
Ebre_g000971	8.84762	6.87826	9.5216
Ebre_g000972	18.4249	0.937932	0
Ebre_g000975	0.254683	0.151989	5.69777
Ebre_g000978	0.190217	0.119707	0.232536
Ebre_g000979	16.3925	30.6132	16.8112
Ebre_g000980	10.2949	4.74228	11.9977
Ebre_g000982	0.182054	0.480241	0.215939
Ebre_g000983	10.4136	10.1304	68.1544
Ebre_g000984	0	0.0614193	0
Ebre_g000985	0.428005	0.694013	0
Ebre_g000988	0.702037	0.274972	1.14504
Ebre_g000989	1.70943	2.54002	2.83899
Ebre_g000990	0.678294	1.4049	0.146999
Ebre_g000991	135.282	161.216	151.796
Ebre_g000992	1.7033	0.345872	2.87948
Ebre_g000993	7.97616	9.7823	9.38379
Ebre_g000994	0.460993	0.216649	0.272031
Ebre_g000995	16.4512	39.5405	67.0022
Ebre_g000996	0.0783915	0.0654022	1.0942
Ebre_g000997	0.0159353	0.0133906	0
Ebre_g000998	0.00759382	0	0
Ebre_g000999	0.707563	1.18735	2.02382
Ebre_g001000	0.247377	0.166153	1.16546
Ebre_g001001	14.8716	12.1193	11.4886
Ebre_g001002	247.545	63.9005	147.149
Ebre_g001003	0.436184	0.596768	0.109503
Ebre_g001004	2.02516	1.43044	3.58389
Ebre_g001006	7.77424	7.60832	17.5388
Ebre_g001008	0.0298193	0.00863695	0
Ebre_g001010	5.32062	3.07608	103.222
Ebre_g001011	0.106424	1.27993	0
Ebre_g001013	9.04528	3.33237	38.754
Ebre_g001014	6.50738	8.99535	15.6852
Ebre_g001017	9.60747	4.21558	24.4194
Ebre_g001018	0.654524	0.0205319	0.0878186
Ebre_g001020	313.246	18.7379	31.2702
Ebre_g001021	13.9314	9.27084	6.29245
Ebre_g001022	0.259034	0.036989	0.648084
Ebre_g001023	38.5037	38.8171	46.6881
Ebre_g001024	0.16581	0.303346	3.1267
Ebre_g001025	1.34553	1.55315	5.46607
Ebre_g001026	5.83865	2.46831	5.81853
Ebre_g001028	173.28	247.295	226.062
Ebre_g001029	3.49228	1.23165	1.83068
Ebre_g001030	3.57592	24.9609	41.2615
Ebre_g001031	0	0.503172	0
Ebre_g001032	0.0427429	0.21546	0.768784
Ebre_g001033	6.41539	4.44899	7.53805
Ebre_g001034	0.731735	0.0953931	0.613899
Ebre_g001036	6.8225	3.16687	7.61059
Ebre_g001037	9.52953	4.86772	7.99633
Ebre_g001038	0.285387	0.607718	0.650055
Ebre_g001039	0.263001	0.193832	0.423265
Ebre_g001040	0.150742	0.0784165	0
Ebre_g001044	248.674	787.864	2490.34
Ebre_g001047	0.814859	5.57049	100.693
Ebre_g001048	0	4.70505	0
Ebre_g001049	110.72	629.347	271.505
Ebre_g001050	1.9481	1.59115	1.83349
Ebre_g001051	0.0395076	0.0297952	0.0153441
Ebre_g001052	25.9136	12.1771	19.2289
Ebre_g001053	28.5872	8.4011	76.8895
Ebre_g001054	0.879718	0.230295	0
Ebre_g001055	1.8614	3.80413	3.51429
Ebre_g001056	0.0193747	0.00532527	0.407662
Ebre_g001057	53.2691	68.7914	95.9259
Ebre_g001059	23.0575	12.2765	16.4732
Ebre_g001063	4.7311	2.39745	13.6239
Ebre_g001065	0.00950124	0	0
Ebre_g001068	2.28233	1.98385	5.12464
Ebre_g001069	6.72621	3.79415	9.32541
Ebre_g001070	2.70457	2.37453	6.32721
Ebre_g001072	2.29404	4.68365	1.76627
Ebre_g001073	12.1284	10.9997	8.10338
Ebre_g001075	7.32364	8.45817	48.2398
Ebre_g001077	139.207	98.8564	211.767
Ebre_g001078	1.28413	0.780038	2.2268
Ebre_g001079	0.778815	0.734322	1.67044
Ebre_g001083	1.3657	2.48123	1.53356
Ebre_g001084	0.150629	0.126445	0
Ebre_g001085	9.89961	35.0557	126.189
Ebre_g001086	27.3078	25.2117	29.3386
Ebre_g001087	8.94756	8.29787	12.8432
Ebre_g001092	3.3352	2.40579	3.57376
Ebre_g001093	0	0	0.02625
Ebre_g001094	15.5798	71.6843	290.061
Ebre_g001096	839.528	1039.29	312.01
Ebre_g001099	0.911241	0.334343	0.0391674
Ebre_g001100	6.40443	4.81515	8.60369
Ebre_g001101	0.139516	0.211086	0.160803
Ebre_g001102	0.0865746	0.0504355	0.17518
Ebre_g001103	0.0105158	0	0
Ebre_g001104	0.31584	0.598689	0.807655
Ebre_g001105	8.11755	6.56186	12.9047
Ebre_g001106	5.70786	13.8798	15.7435
Ebre_g001107	0.192912	0.80018	11.9118
Ebre_g001108	0.357658	4.71347	7.13039
Ebre_g001109	6.6541	2.65945	4.13215
Ebre_g001110	0.0255474	0.12021	0.348492
Ebre_g001112	36.6868	4.47576	49.3237
Ebre_g001113	0.0536585	0	0
Ebre_g001114	3.96951	2.8469	9.39624
Ebre_g001115	0	3.08246	0
Ebre_g001117	8.00359	9.48713	10.5017
Ebre_g001118	2.69508	2.20731	4.59047
Ebre_g001119	13.2361	8.66101	14.5785
Ebre_g001120	5.31411	2.81591	8.76323
Ebre_g001122	0.089812	0.63159	0.458247
Ebre_g001125	0.108632	0.337799	0.0584602
Ebre_g001126	0.00136362	0	0
Ebre_g001127	49.8745	25.5924	53.9564
Ebre_g001130	1.1361	2.70754	2.16501
Ebre_g001131	8.53685	11.7476	12.7212
Ebre_g001132	0.190768	0.0510603	0
Ebre_g001133	279.85	417.77	157.64
Ebre_g001137	0.0170583	0	0
Ebre_g001139	0.0331782	0.0227936	0.221646
Ebre_g001140	0.0960532	0	0
Ebre_g001146	0.650352	1.49136	0.984479
Ebre_g001147	3.30022	138.735	91.4403
Ebre_g001148	0.0164384	2.44144	0
Ebre_g001149	0.0160284	0.250957	0
Ebre_g001151	0.0138181	0.0502308	0
Ebre_g001155	0.562841	1.05276	0.962633
Ebre_g001157	0.00296842	0.0015597	0.0831583
Ebre_g001158	0.00230405	0.00119465	0.12293
Ebre_g001159	5.29721	13.614	17.4267
Ebre_g001160	0.098634	0.0409507	0.151143
Ebre_g001161	0.0331846	0.0208024	0.0327566
Ebre_g001162	0.0829236	0	0
Ebre_g001163	0.162201	0.178828	0.255924
Ebre_g001164	5.4603	11.0649	10.9746
Ebre_g001165	13.5201	3.13571	10.7745
Ebre_g001167	0.00839946	0.00472068	0
Ebre_g001168	0.00839946	0.00472068	0
Ebre_g001169	0	0.0521647	0
Ebre_g001170	0.00591804	0	0
Ebre_g001171	1.20148	3.44094	0.954726
Ebre_g001172	0.0292766	0.815803	0
Ebre_g001173	32.5974	32.805	256.95
Ebre_g001175	19.368	10.1481	33.6901
Ebre_g001176	1.04928	0.0483744	1.26775
Ebre_g001182	0	0.0175527	0
Ebre_g001183	0.561857	0.203539	0.537623
Ebre_g001185	0.13338	37.9668	96.2387
Ebre_g001186	4.63712	4.94613	7.18899
Ebre_g001187	0.0318506	0	0
Ebre_g001188	13.3084	32.9136	33.1125
Ebre_g001189	2.02574	1.62293	1.99857
Ebre_g001190	0	0	0.935863
Ebre_g001191	0	0	0.570878
Ebre_g001194	14.0604	7.84961	13.2091
Ebre_g001196	0.00870984	0.00346783	0.082557
Ebre_g001200	39.0668	60.2929	45.8192
Ebre_g001203	0	8.41133	0
Ebre_g001204	5.48669	12.9483	93.2509
Ebre_g001205	145.86	48.4425	41.495
Ebre_g001207	0.735632	0.139034	0
Ebre_g001209	3.69604	4.81377	1.85937
Ebre_g001210	1.49453	1.53443	1.72122
Ebre_g001211	3.46716	1.87476	2.17237
Ebre_g001213	1.01925	1.08667	1.55236
Ebre_g001214	0.0271667	0	0
Ebre_g001215	1.2629	3.30997	5.66965
Ebre_g001216	0.0519136	0.434947	6.05837
Ebre_g001218	2.41291	1.60441	64.5081
Ebre_g001221	0	0.0359203	0
Ebre_g001223	0	0	3.64042
Ebre_g001225	4.5651	4.28902	5.72629
Ebre_g001226	16.3564	6.25428	14.5284
Ebre_g001227	0	0	114.748
Ebre_g001228	2.89004	1.85136	4.66764
Ebre_g001229	38.0826	27.1778	30.7496
Ebre_g001230	2.24083	1.09822	2.39158
Ebre_g001231	4.81127	1.45818	5.99897
Ebre_g001232	5.67192	7.34472	62.0574
Ebre_g001233	5.83016	5.63669	0
Ebre_g001234	8.77939	18.7657	3.27457
Ebre_g001235	3.63598	1.67253	3.86744
Ebre_g001236	0.698054	0.603958	0.782162
Ebre_g001237	150.362	177.878	117.488
Ebre_g001238	3.25733	11.0116	7.29825
Ebre_g001240	3.73754	11.231	0
Ebre_g001241	32.2699	51.0799	208.675
Ebre_g001242	1.05036	0.737305	5.55735
Ebre_g001243	0.0179445	0.0204001	0.0538193
Ebre_g001244	9.22057	12.1361	24.8163
Ebre_g001245	0.0333695	0.0290561	0
Ebre_g001247	0.613423	0.677692	0
Ebre_g001251	29.8477	24.1903	79.8679
Ebre_g001252	0.0697682	0.0468215	0
Ebre_g001257	17.4578	12.1364	28.3403
Ebre_g001258	24.9835	55.79	245.006
Ebre_g001259	4.92114	8.49418	36.1063
Ebre_g001260	0.0069583	0.00310657	14.2698
Ebre_g001263	87.9961	65.3231	172.774
Ebre_g001264	2.36264	0.675496	1.39498
Ebre_g001265	20.931	39.9233	41.0854
Ebre_g001266	0.235347	0.208597	1.19669
Ebre_g001267	13.5896	9.26773	21.4353
Ebre_g001268	11.3666	4.80671	14.2119
Ebre_g001270	0.0332417	0.0302143	0
Ebre_g001271	0	0.0414632	0
Ebre_g001273	1.4922	1.25682	2.56757
Ebre_g001275	0.0288593	0	3.24964
Ebre_g001276	0	0.185228	0
Ebre_g001277	0.167905	0	0
Ebre_g001278	2.7056	13.4754	11.4364
Ebre_g001280	168.953	95.8742	560.476
Ebre_g001281	0.0295676	0.0900465	0
Ebre_g001282	2.21952	9.18049	11.7404
Ebre_g001283	10.2318	9.51121	10.5492
Ebre_g001284	10.023	9.07413	10.1469
Ebre_g001285	1.97387	1.23725	1.63262
Ebre_g001286	2.83828	1.70171	1.4225
Ebre_g001287	0.0050926	0.0324104	0.0225817
Ebre_g001289	4.90414	3.43342	5.2386
Ebre_g001290	35.8772	22.0114	23.0356
Ebre_g001293	0.246747	0.533735	0
Ebre_g001295	0.722138	0.198415	0.210325
Ebre_g001296	2.61108	1.2729	2.90241
Ebre_g001297	0.152206	0.970397	0
Ebre_g001303	0.0399256	0	0
Ebre_g001305	7.60395	5.62411	11.165
Ebre_g001306	6.05652	4.28915	8.03819
Ebre_g001307	0.17806	0	0
Ebre_g001309	0.0611443	0.0452762	0
Ebre_g001310	1.43222	0.196237	0.0482918
Ebre_g001311	16.9493	10.8294	28.7605
Ebre_g001313	0.266467	0.012674	0.187741
Ebre_g001314	0.260713	0	0
Ebre_g001316	2.26354	0.988556	3.24145
Ebre_g001317	285.83	231.227	622.854
Ebre_g001318	4.89125	8.58036	7.9967
Ebre_g001319	0.0867508	0.0575912	2.11429
Ebre_g001320	7.83648	5.86539	7.8655
Ebre_g001321	0.0390817	0	0
Ebre_g001323	2.56239	4.42978	5.78174
Ebre_g001324	0.223368	0.0748873	1.39315
Ebre_g001325	0.385206	0.07036	0.222409
Ebre_g001326	0.667251	0	0.472376
Ebre_g001327	0.447171	0	0
Ebre_g001328	7.88563	4.87078	5.51592
Ebre_g001329	1.16574	2.47512	3.36458
Ebre_g001330	0.164155	0.0866483	0
Ebre_g001331	0.162868	0	0
Ebre_g001332	2.07166	3.78561	11.3319
Ebre_g001333	3.93609	2.4244	7.97016
Ebre_g001334	0.143342	0.033846	0
Ebre_g001335	62.7435	141.702	150.019
Ebre_g001336	22.9494	22.6273	45.7343
Ebre_g001337	0	0.100484	0
Ebre_g001338	0.11984	0.223689	0
Ebre_g001339	0.211546	3.79318	25.3312
Ebre_g001340	29.7557	105.54	215.618
Ebre_g001341	25.4983	17.4482	29.0039
Ebre_g001342	0	0.0068736	0.0368205
Ebre_g001343	8.58298	22.2638	0
Ebre_g001345	198.271	17.7224	23.5391
Ebre_g001346	0	10.4567	54.5538
Ebre_g001347	5.95164	5.67322	50.5795
Ebre_g001348	1.51959	1.13973	2.50194
Ebre_g001349	17.8556	14.321	32.2007
Ebre_g001350	0.0168045	0.107728	0
Ebre_g001351	0.0336738	0.00842665	0
Ebre_g001353	4.95479	3.9991	8.26882
Ebre_g001354	0.388291	0.78698	0.0918058
Ebre_g001355	21.9859	10.79	20.8944
Ebre_g001356	0.419672	0.301526	0.356643
Ebre_g001357	0.711843	0.722737	0.647803
Ebre_g001358	0.0590906	0.712509	0.651085
Ebre_g001360	0.0237072	0.0471517	0
Ebre_g001361	60.7276	4.46053	457.351
Ebre_g001362	1.48022	0.103693	25.437
Ebre_g001364	23.9796	16.9492	21.6732
Ebre_g001366	27.2093	87.6156	12.213
Ebre_g001367	0.0782552	0.116027	0.0478661
Ebre_g001368	6.38151	7.59278	8.58878
Ebre_g001369	3.36694	2.85785	1.64079
Ebre_g001370	2.37482	1.70516	2.47892
Ebre_g001371	35.4998	16.1048	0
Ebre_g001372	2.74669	2.36617	2.50816
Ebre_g001373	0	2.34707	4.96476
Ebre_g001375	44.8648	0.252533	7.55768
Ebre_g001377	0.0924852	0.0512799	0.0815125
Ebre_g001378	0.606869	0.116314	0.212005
Ebre_g001380	0.0678414	0	0
Ebre_g001382	7.8878	27.289	51.0708
Ebre_g001383	0.0774506	0.776505	0
Ebre_g001384	0.390749	0.165807	0.598249
Ebre_g001385	2.77648	9.821	10.2701
Ebre_g001386	0.164036	1.04452	9.83617
Ebre_g001388	0.0109992	0.0274482	0.0774598
Ebre_g001390	0.0104648	0.011534	0
Ebre_g001391	0.0180171	0	0.228056
Ebre_g001392	22.956	18.8147	35.335
Ebre_g001393	2.02432	4.33645	0.861889
Ebre_g001394	2.01254	1.0415	0.194712
Ebre_g001395	0.895727	1.02511	1.15384
Ebre_g001396	5.58325	4.07299	4.86205
Ebre_g001397	1.13419	3.04363	0
Ebre_g001398	4.65212	4.36435	3.24349
Ebre_g001403	3.19655	0	0
Ebre_g001404	0.0291677	0.0168887	0.0132576
Ebre_g001405	2.94799	7.18532	3.82792
Ebre_g001406	99.0785	179.706	265.632
Ebre_g001407	35.885	5.9694	1.61231
Ebre_g001408	51.2533	56.7841	53.1699
Ebre_g001409	19.1897	0	13.9613
Ebre_g001411	7.68996	5.98695	9.5433
Ebre_g001412	19.4056	13.9039	16.3802
Ebre_g001413	9.55079	8.77075	13.9289
Ebre_g001414	22.8258	33.76	32.3665
Ebre_g001415	35.4515	37.308	34.2279
Ebre_g001416	31.5968	58.8974	635.519
Ebre_g001417	0.00611238	0.00982945	0.288938
Ebre_g001418	0	1.73372	15.1044
Ebre_g001419	37.8767	9.80362	41.5284
Ebre_g001421	0.0699452	0.085236	0.0651047
Ebre_g001422	0.476663	0.712389	0.396423
Ebre_g001423	3.7309	3.52126	3.43769
Ebre_g001424	2.72589	2.18579	1.7218
Ebre_g001425	6.46863	4.30846	7.34514
Ebre_g001426	11.5944	14.3463	12.9558
Ebre_g001427	0.342207	1.02899	1.94897
Ebre_g001428	5.49428	5.49466	8.71875
Ebre_g001429	0.772559	2.77962	3.4046
Ebre_g001433	15.1326	11.1546	8.4723
Ebre_g001436	3.58597	4.95184	4.81431
Ebre_g001437	0.045573	0	0
Ebre_g001438	0.287515	0.00323402	0.0209109
Ebre_g001439	0.0096846	0.00477665	0.0100751
Ebre_g001440	0	0.0113674	0
Ebre_g001441	3.84818	1.6538	6.03312
Ebre_g001442	0.991919	0.190941	0
Ebre_g001443	22.2681	23.2735	33.6522
Ebre_g001444	2.3595	1.12336	2.90456
Ebre_g001447	1.34848	2.00357	29.8807
Ebre_g001448	17.4879	13.9791	17.3126
Ebre_g001449	0	0	33.2188
Ebre_g001453	0.79351	0.938737	1.56356
Ebre_g001454	6.79386	7.35875	0
Ebre_g001455	3.67465	3.30775	3.7914
Ebre_g001456	13.0386	24.3083	28.8704
Ebre_g001457	3.33202	1.51686	2.532
Ebre_g001458	0.230102	0.137808	0.333849
Ebre_g001459	0.397192	0.363638	1.92315
Ebre_g001461	0.327478	10.9167	27.9025
Ebre_g001462	7.6878	19.3408	184.681
Ebre_g001463	2.52532	2.08575	15.4653
Ebre_g001464	0.352966	0.223146	0.457587
Ebre_g001465	38.814	43.398	91.5494
Ebre_g001466	0.0309266	0.0301435	0
Ebre_g001468	9.3736	2.84334	33.1475
Ebre_g001469	14.9389	6.82109	13.2121
Ebre_g001470	10.2126	7.27887	8.59868
Ebre_g001471	12.5695	2.93641	6.53793
Ebre_g001472	3.21989	2.47706	3.67099
Ebre_g001473	4.54243	11.3168	26.116
Ebre_g001474	11.8154	13.0262	25.0479
Ebre_g001475	0.0628399	0.0314932	0.228484
Ebre_g001479	1.15113	3.88054	2.05275
Ebre_g001485	1.86319	1.94816	5.04886
Ebre_g001486	0.0113198	0	0
Ebre_g001487	4.20187	7.59518	12.1327
Ebre_g001488	50.1031	32.9812	47.6275
Ebre_g001489	7.42903	6.44304	9.39887
Ebre_g001490	18.4675	0.760228	40.572
Ebre_g001491	4.33033	0.832473	10.4766
Ebre_g001492	0	0	0.678724
Ebre_g001493	0	0.0189627	0.0242415
Ebre_g001496	12.7051	11.85	53.377
Ebre_g001497	0	0	0.0487803
Ebre_g001498	0.450729	0.122474	0
Ebre_g001499	0.605412	0.499452	5.48327
Ebre_g001500	1.62296	1.09548	0.588312
Ebre_g001501	0.0310456	0	0
Ebre_g001502	4.05284	2.37509	2.73957
Ebre_g001503	9.22904	2.1182	24.7613
Ebre_g001505	1.74268	2.08199	5.15954
Ebre_g001506	1.59652	0.905092	6.2681
Ebre_g001507	1.29841	0.974241	4.47952
Ebre_g001508	1.11866	0.419344	0.560932
Ebre_g001509	1.33469	0.261547	0.0388213
Ebre_g001510	0.191308	0.499609	0.0362022
Ebre_g001511	2.05036	9.43046	48.8369
Ebre_g001512	435.827	134.869	2697.2
Ebre_g001514	0.00131764	0.00149078	0.00634193
Ebre_g001515	1.21316	0.53453	0.835488
Ebre_g001516	0.26997	0.159863	0.50411
Ebre_g001517	0.0606448	0.179706	0
Ebre_g001518	5.22818	4.50739	5.26294
Ebre_g001519	1.01958	0.362313	1.44209
Ebre_g001524	6.24979	5.44467	15.6666
Ebre_g001525	1.40903	0.386087	0.874051
Ebre_g001527	6.22118	6.10846	2.25577
Ebre_g001528	0.0247598	0.0130614	0.0352619
Ebre_g001529	0.0209156	0.00196048	0.0144323
Ebre_g001530	0.0878296	0	0
Ebre_g001531	5.58747	5.4424	1.97508
Ebre_g001532	0.0247598	0.0130614	0.0352619
Ebre_g001533	0.0337503	0.00921157	0.0752062
Ebre_g001537	0.481094	0.392902	0
Ebre_g001538	11.5088	14.8226	4.61854
Ebre_g001539	9.23912	0.49107	4.66027
Ebre_g001540	38.1822	35.1036	83.4174
Ebre_g001541	0.0095027	0	0
Ebre_g001542	1.44447	0.538391	0.900724
Ebre_g001543	0	0.0117176	0.0336428
Ebre_g001544	3.74859	2.21796	3.96997
Ebre_g001545	14.8901	9.73731	23.1073
Ebre_g001546	3.5599	1.50131	3.98844
Ebre_g001547	11.4667	10.9035	19.7745
Ebre_g001548	11.8454	9.68202	11.6438
Ebre_g001549	5.13091	2.00981	12.5982
Ebre_g001550	1.18641	0.504267	0.984228
Ebre_g001551	0.195621	0.127304	1.02913
Ebre_g001553	0.570409	0.175838	0.542669
Ebre_g001554	1.63012	7.20672	8.89725
Ebre_g001556	0.648205	0.477763	0.473115
Ebre_g001557	0.0735436	0	0
Ebre_g001559	0.81039	1.85745	8.78793
Ebre_g001562	11.1082	140.051	32.878
Ebre_g001570	0.132768	0	0
Ebre_g001574	16.1231	2.43477	12.3767
Ebre_g001575	1.52587	2.21864	2.06384
Ebre_g001578	11.9982	10.4242	10.5783
Ebre_g001579	17.2455	8.72141	14.2621
Ebre_g001580	4.90938	3.25556	6.67161
Ebre_g001582	0.351688	0.0414138	0.181243
Ebre_g001583	0.38528	0.23589	0.0550629
Ebre_g001584	0.358956	0.251973	0.0385624
Ebre_g001585	0.0162065	0.0510302	0
Ebre_g001586	76.5008	67.5553	590.345
Ebre_g001589	0	0.0257785	0.063617
Ebre_g001590	0.0161817	0	0
Ebre_g001591	0.00892758	0	0
Ebre_g001592	20.5558	8.64253	7.27002
Ebre_g001593	0.0608054	0.0732547	0.410442
Ebre_g001594	2.20398	3.30646	2.22753
Ebre_g001595	8.29408	8.27513	9.80021
Ebre_g001597	16.7895	7.68807	26.2336
Ebre_g001598	2.76371	1.18451	0.86936
Ebre_g001599	5.77502	5.12997	6.82628
Ebre_g001600	3.32749	13.1845	18.9614
Ebre_g001601	0.287192	0.137589	0.140152
Ebre_g001602	1.66265	1.88406	2.02079
Ebre_g001603	0.0602642	0.666099	0.374164
Ebre_g001607	8.13418	7.14597	9.83405
Ebre_g001608	70.9796	79.1046	114.308
Ebre_g001609	5.33428	1.49986	0.812694
Ebre_g001610	309.114	212.326	230.993
Ebre_g001611	6.28743	4.57544	8.90573
Ebre_g001612	4.4543	3.52737	4.87348
Ebre_g001613	0.0423853	0.0682738	3.45588
Ebre_g001614	0.426917	0.352598	1.32837
Ebre_g001615	12.2472	10.3693	49.1696
Ebre_g001616	2.65596	2.08189	3.48735
Ebre_g001618	1.94568	0.0138493	0.257661
Ebre_g001619	0.388874	0.699655	0.362945
Ebre_g001622	0.0698886	0.215376	0.00992157
Ebre_g001623	0.188029	0.562506	2.22274
Ebre_g001624	0.0973248	0.509309	0.39834
Ebre_g001625	5.88928	4.36211	0
Ebre_g001626	25.6638	18.6341	26.4182
Ebre_g001628	8.04686	17.9318	1.83763
Ebre_g001632	5.4055	3.77099	2.87791
Ebre_g001633	7.90821	9.93577	10.4054
Ebre_g001634	2.47786	1.99646	4.70116
Ebre_g001635	0.636702	1.04331	2.38361
Ebre_g001636	6.67621	12.444	17.3009
Ebre_g001638	1.75743	0.095759	1.63769
Ebre_g001642	11.1741	4.88964	3.19516
Ebre_g001643	0.0679247	0.129441	0.419155
Ebre_g001644	25.5019	32.0552	31.1837
Ebre_g001645	0	0.0228802	0.204426
Ebre_g001646	12.3975	9.04372	10.9378
Ebre_g001657	1.72316	1.23707	19.1959
Ebre_g001658	29.257	31.6472	49.5152
Ebre_g001659	0.508413	0.698798	1.60787
Ebre_g001660	4.42243	2.14068	5.06917
Ebre_g001661	0.411332	0.272489	0.0904553
Ebre_g001662	1.57508	0.66742	3.20632
Ebre_g001663	3.31795	0.935612	8.40763
Ebre_g001664	0.0309848	0	0
Ebre_g001665	2.1169	1.06561	2.15146
Ebre_g001666	183.315	8.40341	61.1277
Ebre_g001667	0.0404868	0.0296124	0.0176507
Ebre_g001669	0.788373	0.842951	0
Ebre_g001670	11.5616	18.1552	10.91
Ebre_g001671	0.17715	0.0440039	0.169042
Ebre_g001674	2.63737	1.54703	2.73252
Ebre_g001675	32.8328	16.0164	28.2241
Ebre_g001676	38.9808	38.243	66.829
Ebre_g001677	0.0028956	0.0216583	0.0640276
Ebre_g001678	0.143929	0.399375	0
Ebre_g001679	2.10189	1.74759	2.73503
Ebre_g001680	4.97672	4.06612	12.8194
Ebre_g001681	0.506161	0.633602	0.2658
Ebre_g001682	40.0222	34.4543	71.7552
Ebre_g001684	5.60069	3.68243	14.955
Ebre_g001685	0	0.133811	33.6976
Ebre_g001686	0.43652	0.244722	1.03955
Ebre_g001687	4.3359	0.885067	1.16723
Ebre_g001688	0.0021397	0.00183967	0.0338843
Ebre_g001690	1.59051	3.21204	2.96077
Ebre_g001691	0.0424962	0	0
Ebre_g001692	162.696	139.014	90.4214
Ebre_g001693	60.0517	22.0449	318.826
Ebre_g001694	1.6443	0.152316	1.65575
Ebre_g001695	28.7975	41.6682	24.6853
Ebre_g001696	61.8825	30.926	29.3171
Ebre_g001697	84.2638	47.395	80.8046
Ebre_g001698	35.3831	33.8204	62.6046
Ebre_g001699	8.59525	7.35081	18.6652
Ebre_g001700	0.0352764	0	0
Ebre_g001701	0.0352764	0	0
Ebre_g001702	0.00812026	0	0.0217212
Ebre_g001703	3.99113	15.5737	22.3738
Ebre_g001704	0.979611	0.323831	0.62108
Ebre_g001705	15.4979	12.8985	34.7732
Ebre_g001707	60.4746	111.523	179.508
Ebre_g001709	0.109636	0.821038	0
Ebre_g001710	11.1396	11.5509	14.1943
Ebre_g001711	34.0821	34.4021	24.6863
Ebre_g001713	0.0645794	1.58286	0.241756
Ebre_g001714	7.08586	2.91392	10.0819
Ebre_g001715	10.143	4.64097	26.6779
Ebre_g001716	0.501391	0.976711	0.141614
Ebre_g001718	0.904262	0.297967	3.27562
Ebre_g001719	67.4775	237.886	201.076
Ebre_g001720	63.3967	45.5638	118.226
Ebre_g001721	0	0	0.256512
Ebre_g001722	1.70272	0.83225	17.0223
Ebre_g001723	0.740426	0.344493	0.631539
Ebre_g001724	0	4.70313	8.14189
Ebre_g001726	2.38227	2.40117	5.35457
Ebre_g001727	1.436	1.84047	7.3578
Ebre_g001728	4.13453	4.54756	12.1131
Ebre_g001731	89.1371	242.295	124.922
Ebre_g001732	2.67974	1.54156	0.35049
Ebre_g001733	6.63508	5.97177	3.65455
Ebre_g001734	17.3336	27.5954	15.8938
Ebre_g001735	6.05483	17.7694	281.953
Ebre_g001736	11.7544	9.59214	18.0919
Ebre_g001739	1.99345	0.330917	2.2109
Ebre_g001740	0.614031	0.048906	0.343087
Ebre_g001742	40.8113	4.12714	28.6194
Ebre_g001743	21.1096	18.2153	41.2576
Ebre_g001744	20.9469	1.18891	10.0306
Ebre_g001745	0.00621062	0.0100754	0.0250793
Ebre_g001746	24.6155	114.2	127.71
Ebre_g001747	2.79977	0.513835	4.08402
Ebre_g001748	0.812298	0.781381	1.96221
Ebre_g001751	125.878	28.0492	39.8201
Ebre_g001752	0.0765889	0	0
Ebre_g001753	19.4674	21.7016	27.8962
Ebre_g001754	0.0324857	0.0023285	0.806662
Ebre_g001755	8.80712	12.9753	16.7207
Ebre_g001756	0.0756235	0.116879	0.971367
Ebre_g001757	0.0373278	0.0942823	0.0119836
Ebre_g001759	8.52598	14.3603	59.9112
Ebre_g001760	0	0.0414873	0
Ebre_g001766	1.24889	0.217987	0
Ebre_g001767	1.505	0.37596	0.180394
Ebre_g001768	0.046605	0.0278246	0
Ebre_g001769	2.12614	1.31183	2.30618
Ebre_g001771	44.5279	35.7505	90.2129
Ebre_g001772	19.5728	31.0457	59.315
Ebre_g001773	0.00418628	0	0.332296
Ebre_g001774	7.07607	5.22663	3.36791
Ebre_g001776	10.6835	9.52183	12.6531
Ebre_g001779	0.0507354	0	8.75245
Ebre_g001781	0.033511	0.0418523	0.0336357
Ebre_g001784	0.155283	0	0.069763
Ebre_g001785	7.57963	9.08253	6.1488
Ebre_g001786	0.923531	0.734874	0.810898
Ebre_g001787	1.76024	2.9559	13.176
Ebre_g001788	0.243247	0.211736	18.4068
Ebre_g001790	0.100772	0.0260259	0.0408952
Ebre_g001791	0.0737705	0.0826015	0
Ebre_g001793	1.14317	1.66908	2.81122
Ebre_g001795	0.111101	0.0422425	1.31141
Ebre_g001796	0.595565	1.73681	0
Ebre_g001799	0.530673	0.761171	0.197185
Ebre_g001800	0.0191235	0.0100191	0.243943
Ebre_g001801	0.0193325	0	0.0344698
Ebre_g001802	0.0271696	0.0101511	0.0555325
Ebre_g001803	0.153637	0	0.0379425
Ebre_g001805	0.199148	0.270121	1.43205
Ebre_g001806	2.40916	0.378795	13.7446
Ebre_g001808	7.54645	3.01496	5.55845
Ebre_g001809	0.0862442	0.0139995	0.0481685
Ebre_g001810	1.80579	2.39905	3.05268
Ebre_g001811	1.37192	0.715801	2.50024
Ebre_g001812	3.0184	5.66435	2.09276
Ebre_g001813	4.25274	2.70271	6.27708
Ebre_g001814	0.949418	4.76066	0
Ebre_g001815	0.17797	0.0716403	6.38471
Ebre_g001817	0.498153	0.49497	2.53677
Ebre_g001818	11.2978	2.18374	1.06137
Ebre_g001819	0.0752097	0.0210672	2.56712
Ebre_g001820	0.00185117	0	0.0131245
Ebre_g001821	0.00240256	0	0.00596995
Ebre_g001823	6.62628	10.1117	12.8885
Ebre_g001825	11.9994	34.0038	0
Ebre_g001826	5.71344	5.31457	37.9599
Ebre_g001828	2.68134	3.67082	3.11624
Ebre_g001829	3.77864	3.42871	4.54238
Ebre_g001830	14.6969	12.5039	21.979
Ebre_g001831	26.4685	5.46397	7.93747
Ebre_g001832	0	0.144748	0.27477
Ebre_g001836	6.99854	45.7061	22.0547
Ebre_g001837	0	0	0.158806
Ebre_g001838	0.121563	0.030554	0
Ebre_g001839	6.7947	10.0541	12.9383
Ebre_g001840	3.55675	6.63126	4.9974
Ebre_g001841	31.7121	0.909772	0
Ebre_g001844	1.79896	0.637897	1.93461
Ebre_g001845	4.37036	1.02998	8.08846
Ebre_g001847	6.39455	8.75748	7.87282
Ebre_g001848	1.01735	0.628567	0.775464
Ebre_g001850	0.24249	0.292365	0.300525
Ebre_g001853	0	0	0.645953
Ebre_g001857	6.36395	3.55008	5.5677
Ebre_g001858	6.85548	7.42945	12.0181
Ebre_g001861	5.61592	4.60874	8.90197
Ebre_g001862	1.90121	1.46956	1.62272
Ebre_g001863	2.31046	2.67417	2.56924
Ebre_g001864	13.6165	19.1801	9.12357
Ebre_g001865	19.2442	26.5677	31.0506
Ebre_g001866	12.1766	8.08718	13.569
Ebre_g001867	0.214618	0.052791	0.605878
Ebre_g001868	3.89369	5.02131	8.4274
Ebre_g001869	3.27047	0.750212	2.60835
Ebre_g001871	1.32445	2.26742	5.75731
Ebre_g001872	0.911813	0.291261	0.42343
Ebre_g001873	9.53454	6.36166	6.83498
Ebre_g001874	5.58898	9.56598	6.79219
Ebre_g001875	48.3473	702.563	1408.33
Ebre_g001876	9.28995	7.21213	13.2998
Ebre_g001878	6.34236	70.937	31.4773
Ebre_g001881	3.33254	3.44375	4.40008
Ebre_g001882	2.69392	2.01496	3.0339
Ebre_g001883	0.299243	0.140257	2.60687
Ebre_g001884	10.719	8.77407	24.3556
Ebre_g001885	0.0306466	0.196043	0.0309838
Ebre_g001886	4.99532	3.43913	10.5815
Ebre_g001887	2.79392	2.56537	4.95799
Ebre_g001889	0.275801	0	0
Ebre_g001890	5.78595	2.52547	7.26391
Ebre_g001891	16.6804	11.0749	22.3817
Ebre_g001897	0	0	0.578838
Ebre_g001898	4.03654	0.609819	2.36513
Ebre_g001899	5.50607	12.3568	17.8611
Ebre_g001900	1.80783	1.09629	7.13223
Ebre_g001901	22.2439	38.3874	41.8575
Ebre_g001902	0.0810274	0.360471	0
Ebre_g001903	2.74424	1.40743	0.193155
Ebre_g001904	0.359243	0.170548	0.693636
Ebre_g001905	13.1874	15.7606	13.1653
Ebre_g001907	0.00813138	0	0
Ebre_g001908	0.190318	0.261897	0.585011
Ebre_g001909	0.0818254	0.0400615	0.636933
Ebre_g001910	8.84382	12.7876	20.5372
Ebre_g001911	0.0122317	0.0102084	0
Ebre_g001914	0.654529	0.398368	0.169948
Ebre_g001915	3.80379	14.1134	18.4094
Ebre_g001916	2.82993	4.17088	1.70871
Ebre_g001917	35.311	66.8804	1333.9
Ebre_g001920	47.3828	39.6543	54.6694
Ebre_g001921	0.0111189	0	0
Ebre_g001922	13.4223	9.03329	46.2514
Ebre_g001924	3.41085	1.60113	4.80908
Ebre_g001927	0.694369	0	0
Ebre_g001928	13.49	10.7207	0
Ebre_g001931	0.00320054	0.0184639	0.113887
Ebre_g001932	7.42408	1.28185	4.84136
Ebre_g001934	53.9971	109.907	189.714
Ebre_g001935	0.060143	0.0372205	0
Ebre_g001936	45.5382	38.2532	39.2742
Ebre_g001937	0.142485	0	0
Ebre_g001938	17.739	7.77373	27.0561
Ebre_g001939	2.72951	3.10863	6.45934
Ebre_g001940	0.403217	1.90928	9.44784
Ebre_g001941	1.54505	0.0574734	0.0577452
Ebre_g001942	0.643086	0.441995	3.88259
Ebre_g001943	0	0	1.30557
Ebre_g001944	0.684751	0.372494	1.49726
Ebre_g001946	11.5821	10.2579	0
Ebre_g001948	40.8311	65.3182	33.0765
Ebre_g001949	2.80842	1.25451	1.5211
Ebre_g001952	28.9459	45.5097	180.018
Ebre_g001953	0.117149	0	0
Ebre_g001954	30.4419	189.748	92.7621
Ebre_g001956	0.0307648	0.328749	2.25983
Ebre_g001957	0.609725	0.880701	1.28375
Ebre_g001958	52.2027	84.6871	47.532
Ebre_g001959	0.0700439	0.178672	0.265302
Ebre_g001960	0.00751326	0.0244433	0.0457322
Ebre_g001961	24.5601	20.29	27.7831
Ebre_g001962	1.75377	0.867026	1.58899
Ebre_g001964	0.104652	0.359493	1.90082
Ebre_g001966	8.33032	6.53035	11.5719
Ebre_g001968	89.4689	118.92	137.995
Ebre_g001969	4.99853	8.68693	6.28689
Ebre_g001970	0.729369	0.446169	7.42781
Ebre_g001972	0.0196577	0	0.0730313
Ebre_g001974	0.0211245	0	0.0474378
Ebre_g001975	0.0222378	0	0
Ebre_g001976	8.92757	3.18278	9.72131
Ebre_g001979	0.776884	0.250958	0.965136
Ebre_g001980	3.3148	2.22612	8.47844
Ebre_g001981	0.062695	1.09775	0
Ebre_g001987	0.162549	0.137134	0.088737
Ebre_g001990	18.5864	32.3781	18.242
Ebre_g001991	18.3451	14.0513	11.8643
Ebre_g001992	1.93198	0.916106	1.87729
Ebre_g001993	4.00645	2.37254	3.61813
Ebre_g001994	0.835444	0.259555	0.226221
Ebre_g001995	3.2384	3.89814	1.70537
Ebre_g001996	0.0140289	0	0
Ebre_g001997	1.70244	1.10644	1.41069
Ebre_g001998	10.0174	18.4634	656.351
Ebre_g001999	15.1617	127.634	2.04773
Ebre_g002000	0	0.112988	0
Ebre_g002001	0.236222	0.434433	0.112493
Ebre_g002002	1.76538	1.70228	4.51216
Ebre_g002003	6.49713	3.14785	9.12528
Ebre_g002004	3.31882	2.45177	4.85252
Ebre_g002005	31.7918	16.4491	48.9023
Ebre_g002006	0.991282	0.810851	3.14853
Ebre_g002007	7.00446	7.2485	9.12579
Ebre_g002009	91.7903	98.7337	320.673
Ebre_g002010	0	0.0131241	0
Ebre_g002011	0.796752	0.514882	2.91228
Ebre_g002012	2.78094	2.11684	11.5296
Ebre_g002013	15.2265	0.99785	0.882493
Ebre_g002015	1.06984	0	0
Ebre_g002016	32.0192	27.3863	116.047
Ebre_g002017	1.71124	0.207634	0.018556
Ebre_g002018	4.24227	2.20418	5.6133
Ebre_g002019	0.369454	0.190844	0.0600528
Ebre_g002020	115.018	148.679	227.082
Ebre_g002021	4.16622	5.9666	3.99112
Ebre_g002022	0.00724886	0.00567955	0.0574329
Ebre_g002023	0.735632	0.150083	1.01172
Ebre_g002024	0.675727	0.62229	0.0795267
Ebre_g002026	2.49928	2.31836	5.3771
Ebre_g002028	0.759944	0.804498	1.38897
Ebre_g002030	0.143653	0	0.75014
Ebre_g002032	0	0.137568	0
Ebre_g002033	1.90583	0.269391	0.15102
Ebre_g002034	0.155237	0	0
Ebre_g002036	2.00264	1.28136	2.75199
Ebre_g002037	4.45215	3.01852	3.87347
Ebre_g002038	0	0	0.113637
Ebre_g002039	1.15385	1.31863	3.47304
Ebre_g002040	0.12937	0.0322037	0.373539
Ebre_g002041	0.198749	0.0855753	0.728912
Ebre_g002042	24.7711	98.0584	219.341
Ebre_g002043	3.09025	0.964275	0.75014
Ebre_g002047	19.8578	8.60064	17.7823
Ebre_g002048	2.53198	2.30854	5.90419
Ebre_g002049	21.4429	15.4444	34.3478
Ebre_g002050	3.13247	4.20146	4.38115
Ebre_g002051	8.92088	17.2795	13.8084
Ebre_g002052	14.1501	18.8946	12.9044
Ebre_g002053	20.6963	5.19504	5.5647
Ebre_g002054	4.25951	2.40323	3.39665
Ebre_g002055	10.9585	15.9994	0.753869
Ebre_g002056	2.63135	2.64811	5.17
Ebre_g002057	3.57902	5.79113	4.60443
Ebre_g002058	0	0	0.0122768
Ebre_g002061	1.24435	0.253477	0
Ebre_g002062	10.9782	30.2035	15.5906
Ebre_g002063	1.08997	0.916274	2.56098
Ebre_g002064	20.9031	22.3352	42.8651
Ebre_g002065	2.13389	0.297848	0.763093
Ebre_g002066	0.0251902	2.71567	1.56282
Ebre_g002067	0.672682	0.314498	1.7292
Ebre_g002068	1.2329	0.898821	0.545712
Ebre_g002069	2.75632	2.80138	7.19904
Ebre_g002070	5.49028	2.17083	2.38952
Ebre_g002071	25.276	17.0648	18.0371
Ebre_g002072	0.385027	0.133242	0.222723
Ebre_g002073	5.89038	7.36683	59.4671
Ebre_g002074	4.25693	2.54775	5.44365
Ebre_g002075	3.30325	0.343055	0.0173305
Ebre_g002076	21.3412	2.77126	10.8385
Ebre_g002077	26.8571	28.3006	111.86
Ebre_g002078	0.0574836	0	0
Ebre_g002081	59.7788	66.2896	184.423
Ebre_g002083	2.39107	10.7191	17.9271
Ebre_g002084	16.524	11.8504	16.8954
Ebre_g002086	2.60104	2.21061	3.40857
Ebre_g002087	3.44678	3.36392	4.6814
Ebre_g002090	1.48538	0.914186	0.240418
Ebre_g002091	12.1814	75.3217	21.1929
Ebre_g002092	0.301768	0	0
Ebre_g002093	0.0332414	1.57833	0
Ebre_g002094	1.51553	2.80917	0
Ebre_g002098	0.0458982	0.067692	0
Ebre_g002099	5.19144	4.15691	5.20466
Ebre_g002100	14.0907	18.4754	16.4284
Ebre_g002101	2.78291	3.43975	2.89874
Ebre_g002102	9.74385	10.3155	24.7654
Ebre_g002103	3.10158	3.2031	5.49491
Ebre_g002104	20.3899	6.28949	44.0476
Ebre_g002105	22.3896	14.1199	28.0836
Ebre_g002106	3.7297	3.06198	5.89643
Ebre_g002112	5.20873	8.03669	0
Ebre_g002116	1.01232	0.909438	1.63488
Ebre_g002122	2.15225	3.02422	3.6049
Ebre_g002124	16.8205	14.8558	29.6608
Ebre_g002126	39.0624	159.864	23.8894
Ebre_g002127	1.29506	1.53353	1.82556
Ebre_g002128	4.59521	2.0261	28.6907
Ebre_g002129	16.4397	4.06462	15.5948
Ebre_g002130	13.3577	7.38746	11.0904
Ebre_g002131	9.7616	7.82959	12.9617
Ebre_g002134	0.34062	0.37	202.949
Ebre_g002135	1.90122	1.33816	3.18723
Ebre_g002136	4.42261	5.84232	4.91376
Ebre_g002137	5.12318	7.13911	13.8466
Ebre_g002138	4.68654	2.59933	4.5683
Ebre_g002142	1.27067	0.412514	0.772192
Ebre_g002147	0.389049	0.462961	0.379209
Ebre_g002148	0	0.0195872	0
Ebre_g002150	10.3471	9.01268	10.183
Ebre_g002151	0.920162	0.367602	2.20723
Ebre_g002152	0.0152639	0.0026491	0
Ebre_g002153	0.700947	0.195325	6.6893
Ebre_g002154	0.0782012	0	0
Ebre_g002155	1.09942	0.338468	0.13537
Ebre_g002156	0.00729114	0	0.714387
Ebre_g002157	3.28378	2.29655	4.21742
Ebre_g002158	1.18934	0	0.409294
Ebre_g002159	4.08459	1.95725	11.4576
Ebre_g002160	32.7562	54.993	87.2038
Ebre_g002163	0.111823	0.111469	0
Ebre_g002164	0.528479	0.152878	0.8746
Ebre_g002165	22.3161	34.5376	32.5833
Ebre_g002166	0.371013	0.0148349	0.0909983
Ebre_g002167	1.86119	0.70697	6.35895
Ebre_g002168	7.18948	1.63055	12.6924
Ebre_g002169	0	0.017737	0
Ebre_g002170	4.90076	15.6864	55.5834
Ebre_g002172	0	0.0350877	0.151326
Ebre_g002173	19.5922	16.0259	25.3244
Ebre_g002174	0.330774	0.200494	0.718154
Ebre_g002175	5.15945	3.44943	5.69778
Ebre_g002176	0.0790306	0.0869829	0.103677
Ebre_g002178	0.002596	0.0031387	0
Ebre_g002179	2.50869	0.832064	2.16495
Ebre_g002180	2.22935	1.02824	4.23815
Ebre_g002182	0.00853643	0.00370784	0.50872
Ebre_g002183	3.38004	2.75	3.2258
Ebre_g002184	12.9318	20.1763	37.4125
Ebre_g002185	1.57169	0.788233	0.64084
Ebre_g002186	2.15793	8.64211	13.2667
Ebre_g002188	0	0.0207155	0
Ebre_g002189	4.96198	3.83177	10.1605
Ebre_g002190	0.895078	0.0548568	0.22008
Ebre_g002191	0.0809662	0.0597811	0
Ebre_g002192	1.21083	0.0872357	3.63052
Ebre_g002194	4.92975	3.25948	7.58702
Ebre_g002195	2.83338	6.99638	5.81612
Ebre_g002197	0.0985503	0.0157973	0
Ebre_g002199	0	0	0.142419
Ebre_g002201	20.6891	60.2019	75.2161
Ebre_g002202	8.55082	4.31288	12.6518
Ebre_g002205	4.54039	0.88695	3.14109
Ebre_g002206	5.7565	1.86667	28.926
Ebre_g002207	23.923	24.5077	15.0441
Ebre_g002214	0.0176925	0.142088	0
Ebre_g002215	1.07383	3.77102	5.36445
Ebre_g002216	4.02682	9.76493	0.630159
Ebre_g002217	17.397	10.3268	13.7303
Ebre_g002218	9.43832	10.9654	11.5024
Ebre_g002219	0.0180723	0.0504104	0.0604259
Ebre_g002220	95.4198	89.0482	88.879
Ebre_g002221	50.5758	227.355	0
Ebre_g002222	15.4879	124.089	0
Ebre_g002223	5.39483	2.14897	0
Ebre_g002224	0.339342	1.54162	3.33197
Ebre_g002225	7.31715	3.1864	0.243655
Ebre_g002226	6.56762	2.6278	5.33146
Ebre_g002228	3.90223	4.34449	14.9512
Ebre_g002229	0	0	0.0722958
Ebre_g002230	11.8146	19.0554	35.1907
Ebre_g002231	0.0182093	0.302248	0.0212062
Ebre_g002232	0	0.157228	0
Ebre_g002233	0.695078	0.103289	0.0127149
Ebre_g002235	61.31	45.064	50.4095
Ebre_g002237	12.9437	7.14242	5.66744
Ebre_g002238	0.0222074	0.0286111	16.2928
Ebre_g002239	4.40495	3.37152	3.00318
Ebre_g002241	2.32793	6.21891	0.620117
Ebre_g002242	4.92095	7.17413	31.989
Ebre_g002243	5.6376	3.9789	8.45308
Ebre_g002244	0.259725	0	0
Ebre_g002246	0.0775792	0	0.103834
Ebre_g002247	2.83802	2.06514	5.38199
Ebre_g002248	27.482	19.3516	15.6386
Ebre_g002250	1.27261	1.637	1.4635
Ebre_g002252	4.21485	6.36687	6.34795
Ebre_g002253	85.7482	447.269	1346.81
Ebre_g002254	7.03997	6.41872	11.8863
Ebre_g002255	4.54622	7.34721	10.2755
Ebre_g002257	0.309071	0.257836	0.0241607
Ebre_g002260	8.16674	1.95492	22.713
Ebre_g002261	0.58045	0.208847	1.49278
Ebre_g002263	0.570243	1.0932	0
Ebre_g002264	3.18583	0.508125	4.67507
Ebre_g002266	0.419491	0.275714	0.503661
Ebre_g002269	0.980931	0.245538	0
Ebre_g002271	8.0995	6.41582	11.5595
Ebre_g002272	0.00680238	0	0.97613
Ebre_g002273	0.0892262	0	0.00459605
Ebre_g002274	1.92234	2.24797	11.4829
Ebre_g002278	0.0929991	0.205871	0.323099
Ebre_g002279	0.166553	0.129056	0.135555
Ebre_g002284	11.91	6.62467	12.8718
Ebre_g002285	18.6091	20.2801	20.5583
Ebre_g002286	6.33656	5.69753	8.08769
Ebre_g002287	0.424302	0	0
Ebre_g002288	10.9572	15.9294	17.0292
Ebre_g002289	12.7514	10.3326	16.7566
Ebre_g002290	0	9.4963	84.8421
Ebre_g002292	0.91667	0.0317913	0.142419
Ebre_g002293	0.850683	4.88208	0.701395
Ebre_g002296	5.37751	10.7396	56.7461
Ebre_g002297	5.77045	4.29791	12.4253
Ebre_g002299	0.480061	0.234263	0
Ebre_g002300	6.0444	7.71718	12.1926
Ebre_g002304	0	0.424045	0
Ebre_g002305	2.90069	5.44555	0
Ebre_g002308	5.12502	4.57669	3.45859
Ebre_g002309	4.1835	1.29123	5.59481
Ebre_g002310	1.26306	0.9565	1.9527
Ebre_g002311	0.186213	0.287281	0.987655
Ebre_g002314	0.476886	0.218462	1.35465
Ebre_g002315	0.135811	0	0.715217
Ebre_g002316	13.4311	0.551559	0.985996
Ebre_g002319	0.875316	0.959227	1.29898
Ebre_g002320	31.533	36.7024	31.865
Ebre_g002321	6.30585	3.36036	4.95579
Ebre_g002322	0.00369536	0.0141961	0.0165565
Ebre_g002326	0.510484	0	0
Ebre_g002327	8.28534	10.0857	12.8489
Ebre_g002330	337.368	102.117	745.072
Ebre_g002331	0.0186319	0.0226367	0
Ebre_g002332	569.2	1226.49	1172.34
Ebre_g002333	7.98295	5.07813	9.48222
Ebre_g002335	0.0071242	0	0
Ebre_g002336	16.6198	12.468	22.7521
Ebre_g002337	0.229614	0.0535002	0.318383
Ebre_g002339	0.0108604	0.0066637	0
Ebre_g002340	67.5544	52.7749	112.359
Ebre_g002341	52.5456	40.2553	0.2636
Ebre_g002342	0.799744	0.369457	0
Ebre_g002343	0.669498	0	0
Ebre_g002344	6.50587	4.28669	7.12735
Ebre_g002345	0.138687	0.873176	13.7279
Ebre_g002346	3.61699	10.432	7.82726
Ebre_g002347	2.38227	2.40117	5.35457
Ebre_g002348	3.45252	2.76991	7.22897
Ebre_g002349	57.9458	34.4884	123.726
Ebre_g002350	0.0307852	0.00970365	0
Ebre_g002351	1.10007	0.77098	1.29404
Ebre_g002352	4.93319	4.07792	4.47848
Ebre_g002353	25.9175	29.6088	59.3835
Ebre_g002355	0.690058	0.225409	5.82562
Ebre_g002356	4.02774	2.71428	5.31158
Ebre_g002357	1.45271	0.864905	2.67934
Ebre_g002358	4.47183	4.80797	6.46178
Ebre_g002359	3.49032	4.36693	5.78965
Ebre_g002360	5.11914	4.31168	2.95733
Ebre_g002361	4.5264	1.1682	3.11389
Ebre_g002362	0.101007	0	2.44713
Ebre_g002363	25.1132	7.42267	15.9015
Ebre_g002364	4.3904	3.44263	8.49353
Ebre_g002366	3.90887	2.376	3.80615
Ebre_g002369	0.342581	3.12385	0.520499
Ebre_g002370	1.48545	3.24737	5.37437
Ebre_g002371	0.811803	0.248695	0.1828
Ebre_g002372	0.976142	2.14388	1.97702
Ebre_g002373	0.389409	0.852694	9.18815
Ebre_g002374	0.641336	4.42099	0
Ebre_g002375	3.20627	2.63987	2.93783
Ebre_g002376	1.19747	0.48298	1.61143
Ebre_g002377	16.948	18.1193	23.0066
Ebre_g002378	0.0719446	0.287998	2.569
Ebre_g002380	23.1067	10.5633	54.385
Ebre_g002382	2.87641	12.6799	5.93647
Ebre_g002383	20.0056	36.3035	291.687
Ebre_g002385	46.0579	69.3668	85.168
Ebre_g002386	91.0859	148.207	135.189
Ebre_g002387	122.679	56.5638	123.308
Ebre_g002388	173.583	11.5861	272.248
Ebre_g002389	7.59834	5.43394	11.7014
Ebre_g002390	0.826252	0.753843	4.33846
Ebre_g002394	0.057951	0.640086	0
Ebre_g002397	18.7912	5.0372	15.151
Ebre_g002398	9.56609	0.00858513	0
Ebre_g002399	124.497	8.76742	4.49891
Ebre_g002401	5.28864	9.68711	10.2436
Ebre_g002402	7.80194	3.5932	15.4158
Ebre_g002404	2.21913	1.99006	5.79612
Ebre_g002405	0.598336	0.500435	9.08755
Ebre_g002406	10.4614	18.8525	7.09899
Ebre_g002407	61.6988	263.905	263.522
Ebre_g002408	3.32638	0.82848	0.780247
Ebre_g002409	14.6406	29.4622	74.1845
Ebre_g002411	0.0586896	0.0823433	295.368
Ebre_g002412	12.8178	13.3787	25.4034
Ebre_g002413	1.29657	0.668711	0.633174
Ebre_g002414	0.156988	0.0771852	1.7365
Ebre_g002415	0	0.0456203	0.150913
Ebre_g002417	0.284408	0.787135	2.05608
Ebre_g002418	3.37622	1.97621	7.7937
Ebre_g002419	4.1037	1.36422	4.57235
Ebre_g002421	0.273871	0	0
Ebre_g002422	0.0186053	3.37697	0.0578555
Ebre_g002424	99.6584	83.519	154.161
Ebre_g002430	0.027454	0.0263832	0
Ebre_g002431	10.4821	5.87504	44.1113
Ebre_g002432	0.00787942	0.00620553	0.0134268
Ebre_g002434	36.7268	14.4526	74.3463
Ebre_g002435	0.0291677	0.0168887	0.0132576
Ebre_g002436	1.85524	2.29792	2.07988
Ebre_g002437	2.30777	1.49378	2.26854
Ebre_g002438	64.9972	89.1832	81.1316
Ebre_g002439	6.27607	6.26987	24.0645
Ebre_g002440	0.00984929	0.01998	0.937391
Ebre_g002441	0.0034733	0.00277048	0.447662
Ebre_g002442	1.0331	1.01562	1.90903
Ebre_g002444	5.42121	7.98481	3.79616
Ebre_g002445	4.32229	1.69518	4.88976
Ebre_g002446	1.94883	0.815796	1.46916
Ebre_g002447	0	0.179172	0
Ebre_g002452	1.93198	0.916106	1.87729
Ebre_g002453	4.87395	3.81011	4.03036
Ebre_g002454	2.47614	1.3305	2.56168
Ebre_g002455	0.910135	0.283486	0.257326
Ebre_g002457	0.0346535	0.00782023	1.03431
Ebre_g002458	4.05138	5.39753	3.92748
Ebre_g002459	34.2816	38.6002	0
Ebre_g002461	23.2111	13.1305	23.3053
Ebre_g002462	9.08715	4.64147	9.85059
Ebre_g002463	7.26633	6.7629	6.45644
Ebre_g002464	0.163725	1.20856	0.0231895
Ebre_g002467	0	0.126178	0
Ebre_g002474	0	0.126178	0
Ebre_g002475	0	0.0170828	0
Ebre_g002477	6.15765	11.0739	2.72312
Ebre_g002478	59.7226	2.76856	13.1263
Ebre_g002479	0.0109461	0.00473133	0.149748
Ebre_g002480	0.021497	0.121748	0
Ebre_g002481	0.335221	0.331118	0
Ebre_g002482	44.7835	43.583	81.5263
Ebre_g002483	1.07767	2.23522	0.40821
Ebre_g002484	3.62547	1.11357	10.138
Ebre_g002486	8.12922	13.6692	19.7383
Ebre_g002487	0.765469	8.66567	25.3443
Ebre_g002488	8.76295	16.0845	16.2045
Ebre_g002489	12.2269	11.4891	17.7892
Ebre_g002490	10.433	5.16761	11.2397
Ebre_g002491	39.6164	23.7734	51.1282
Ebre_g002492	2.30867	1.987	1.84858
Ebre_g002494	2.93252	1.56275	3.26668
Ebre_g002496	344.634	364.665	946.165
Ebre_g002497	1.77449	0.635076	6.11253
Ebre_g002498	0.838092	0.701837	2.66358
Ebre_g002499	0.00708902	0	0
Ebre_g002501	13.9609	8.94461	15.9878
Ebre_g002502	71.3052	209.21	159.218
Ebre_g002503	113.76	878.395	232.535
Ebre_g002504	14.7976	19.4928	31.8668
Ebre_g002505	12.7747	8.81923	14.7941
Ebre_g002506	0.0214052	0.0176703	0
Ebre_g002507	0.170206	0.403296	0.370881
Ebre_g002508	170.734	81.7669	196.667
Ebre_g002509	5.81931	5.55154	9.22236
Ebre_g002510	3.99192	2.64054	7.37506
Ebre_g002511	0.021631	0	0
Ebre_g002512	27.7545	42.8644	31.8393
Ebre_g002513	3.85111	1.21086	0.250085
Ebre_g002514	1.7024	1.13016	0
Ebre_g002516	0.127646	0.0340375	0.0659718
Ebre_g002519	0.0334091	0.0066236	1.11155
Ebre_g002520	0.152419	0.112498	0.190419
Ebre_g002521	3.76083	2.96994	2.8735
Ebre_g002522	0.428192	0.150292	0
Ebre_g002523	0.357424	0.378559	1.46615
Ebre_g002524	3.50745	2.21476	1.76147
Ebre_g002525	8.52946	7.22664	10.1214
Ebre_g002526	15.606	8.38205	25.8972
Ebre_g002527	0.312781	0.149891	0.13811
Ebre_g002528	7.1606	20.5168	13.0443
Ebre_g002529	0.206841	0.176339	1.73638
Ebre_g002530	13.2536	20.0142	28.6513
Ebre_g002531	0.985666	1.4524	0.139132
Ebre_g002532	50.0232	10.468	36.4901
Ebre_g002533	0	0.244865	0
Ebre_g002534	0.654742	45.5791	0
Ebre_g002535	1.02599	50.5984	0
Ebre_g002536	1.61335	15.3543	1.15896
Ebre_g002537	2.22624	33.4623	8.3382
Ebre_g002538	1.53588	11.6234	0.559403
Ebre_g002539	5.03666	5.95186	2.71917
Ebre_g002540	0.017918	0.00258212	0
Ebre_g002541	0.0147949	0.0019946	0
Ebre_g002542	7.28101	6.5812	19.651
Ebre_g002543	0.25348	0.0034808	0
Ebre_g002544	0.605861	0.206752	0.0674397
Ebre_g002548	11.6431	12.4298	9.94338
Ebre_g002549	0.0163044	0.0247269	0.170606
Ebre_g002550	10.0727	13.0966	161.831
Ebre_g002551	6.09868	7.79133	7.01877
Ebre_g002555	235.401	158.172	382.569
Ebre_g002556	5.08819	2.54494	1.77027
Ebre_g002557	0.465089	1.01017	1.02211
Ebre_g002568	0.171408	0.437358	1.94599
Ebre_g002569	0.502897	1.49227	0.957318
Ebre_g002570	3.1242	5.06942	0
Ebre_g002575	6.68394	0.274585	0.70774
Ebre_g002577	6.74384	11.1343	5.26607
Ebre_g002578	0	0.0150348	1.70462
Ebre_g002579	0.0224751	0.0295352	2.29594
Ebre_g002580	56.9814	52.7992	184.803
Ebre_g002581	4.48726	3.55904	5.54616
Ebre_g002582	0.0335612	0.0131158	0.472295
Ebre_g002587	22.7392	16.2467	20.0787
Ebre_g002588	0.016136	0	0
Ebre_g002589	12.1324	31.4061	47.8563
Ebre_g002590	0	0	41.5718
Ebre_g002594	19.7767	19.5425	21.3773
Ebre_g002595	35.1452	27.1031	19.8523
Ebre_g002596	0	0.712887	0
Ebre_g002598	0.231337	0.241852	4.6163
Ebre_g002599	20.2075	10.6798	17.3999
Ebre_g002600	0.0973645	0.0688103	0.0465605
Ebre_g002601	0.781388	0.2824	0.0746441
Ebre_g002602	1.17588	1.43791	0.0428056
Ebre_g002603	28.3812	43.6189	42.6102
Ebre_g002604	0.0254689	0	0
Ebre_g002605	2.05703	2.4913	1.9954
Ebre_g002606	0.954279	1.21224	1.5569
Ebre_g002607	2.65459	2.60942	3.08249
Ebre_g002609	1.34132	2.0484	1.33515
Ebre_g002611	0	4.73565	3.80868
Ebre_g002614	5.12215	12.0075	16.929
Ebre_g002615	1.78536	1.43699	2.25601
Ebre_g002616	0	0	0.5856
Ebre_g002617	7.05245	6.49034	15.6669
Ebre_g002618	0.500494	0.281125	0.445382
Ebre_g002619	0.505761	0.61403	2.12036
Ebre_g002620	1.02568	0.973906	0.85347
Ebre_g002631	6.45289	1.43878	14.7971
Ebre_g002633	17.0514	15.7833	18.409
Ebre_g002637	117.412	66.334	105.164
Ebre_g002638	32.2412	9.88372	44.7916
Ebre_g002639	1.72612	2.14503	3.18244
Ebre_g002640	0.267049	0.812	1.78386
Ebre_g002641	0.172204	1.36295	0.187944
Ebre_g002643	0.439207	0.0369402	0.132974
Ebre_g002644	4.4826	5.45301	2.67806
Ebre_g002645	13.064	14.9839	24.6094
Ebre_g002646	1.5681	1.82569	3.32447
Ebre_g002647	0.229339	0.415985	0.122644
Ebre_g002648	0.493618	0.0929348	0.181002
Ebre_g002649	7.3205	5.33868	8.1731
Ebre_g002650	3.02083	2.33576	3.16007
Ebre_g002651	0.0206426	0	0
Ebre_g002652	0.0124272	0.00942655	0
Ebre_g002654	2.45338	5.06025	6.48469
Ebre_g002655	0.0968366	1.26462	18.7159
Ebre_g002656	0.368081	0.182962	1.02178
Ebre_g002657	2.54067	2.82571	2.17666
Ebre_g002660	1.06179	0	8.75245
Ebre_g002662	0.628656	0.469075	0.877707
Ebre_g002663	31.4897	88.0629	43.1579
Ebre_g002667	7.34297	14.3492	83.063
Ebre_g002669	1.78988	1.35595	6.23856
Ebre_g002670	2.74516	2.0571	5.98697
Ebre_g002671	20.4859	49.2102	0
Ebre_g002672	0.392186	0.22648	3.93447
Ebre_g002674	2.55119	2.49156	10.4383
Ebre_g002675	1.05274	1.75835	4.01671
Ebre_g002676	0.836233	0.411382	1.1163
Ebre_g002677	0.358367	0.243273	0.197385
Ebre_g002678	0.610905	0.469021	1.83878
Ebre_g002679	21.2915	19.2056	38.5989
Ebre_g002684	4.57976	3.00513	38.4761
Ebre_g002685	0.809593	0.432715	13.0979
Ebre_g002686	0	2.49574	9.46613
Ebre_g002687	0.248071	9.12129	10.8346
Ebre_g002688	0.0128373	0.039354	0
Ebre_g002689	0.0284128	0.00354618	0.0335386
Ebre_g002690	0.00621362	0	0
Ebre_g002691	238.26	135.54	261.658
Ebre_g002692	1.22895	0.964042	1.36195
Ebre_g002693	1.12549	0.829734	1.14762
Ebre_g002694	53.6514	43.5534	112.422
Ebre_g002696	0.282806	0.787769	1.37353
Ebre_g002697	0.021482	0	0
Ebre_g002698	0.44771	0	0
Ebre_g002700	21.6501	18.7884	24.974
Ebre_g002703	0.365256	1.48068	0.078391
Ebre_g002704	0.540949	0.0360352	0.248102
Ebre_g002706	0	0	1.80796
Ebre_g002707	24.62	48.3017	28.3976
Ebre_g002708	0.0226431	0.019655	0.216248
Ebre_g002709	0.725238	1.0286	1.30914
Ebre_g002710	22.8363	28.5448	35.2992
Ebre_g002711	4.71611	4.40888	5.30489
Ebre_g002712	0.25837	0.0967508	0.36123
Ebre_g002713	471.311	760.956	313.637
Ebre_g002714	27.7586	36.8481	32.4655
Ebre_g002717	24.1162	4.72119	56.683
Ebre_g002721	1.23642	3.66348	0
Ebre_g002722	0	0.10538	0.0868373
Ebre_g002723	4.26744	1.74246	4.06079
Ebre_g002724	0	0	0.749452
Ebre_g002725	6.35396	7.09112	7.50941
Ebre_g002726	65.7426	65.18	128.212
Ebre_g002728	2.03218	2.81681	5.75887
Ebre_g002730	0.653701	0.359388	4.7975
Ebre_g002731	0.448204	2.84611	2.52104
Ebre_g002732	2.46678	9.61647	40.0065
Ebre_g002733	0.444738	0.37695	0.57794
Ebre_g002734	158.174	206.224	383.097
Ebre_g002735	30.7996	20.8909	43.2688
Ebre_g002736	1.80657	1.70043	3.64784
Ebre_g002737	50.6509	74.5139	99.5163
Ebre_g002739	0.00470062	0	0
Ebre_g002740	0.0131229	0	0
Ebre_g002741	0.333371	0.146939	0.239028
Ebre_g002742	1.86244	1.12712	1.6866
Ebre_g002743	16.0429	13.9446	19.6262
Ebre_g002745	29.8941	10.0237	19.142
Ebre_g002747	0.0120729	0	0
Ebre_g002748	0.213038	0.00941379	0.0249998
Ebre_g002749	25.1294	1.02646	2.14774
Ebre_g002750	0.0676481	0.0846049	0.0206195
Ebre_g002751	0.958681	0.0527497	1.18615
Ebre_g002756	0	0	0.00893663
Ebre_g002758	0.639535	0.0996295	0
Ebre_g002759	0.453698	0	0
Ebre_g002760	0	0	1.77433
Ebre_g002764	7.22144	8.2042	15.7694
Ebre_g002765	0.688781	0.261334	0.274047
Ebre_g002766	3.0222	2.734	2.86165
Ebre_g002767	0.199564	0.0849996	0.220575
Ebre_g002769	0.153739	0.058914	1.68279
Ebre_g002770	0.0123206	0	15.9429
Ebre_g002771	20.4876	1.44672	9.73399
Ebre_g002772	45.5913	125.515	96.7815
Ebre_g002773	0	0.3572	40.7858
Ebre_g002774	4.23003	2.33488	4.31076
Ebre_g002775	20.6035	1.453	9.564
Ebre_g002776	39.685	109.613	80.4766
Ebre_g002777	34.0416	50.6232	30.0809
Ebre_g002778	10.6482	9.6383	13.6177
Ebre_g002779	0.0267205	0.00326958	27.5445
Ebre_g002780	16.4187	12.4497	19.7623
Ebre_g002781	37.9507	21.2355	14.8598
Ebre_g002782	0	0.0142198	0.0357128
Ebre_g002783	2.73007	2.80222	1.85475
Ebre_g002784	2.07244	1.53484	0.867088
Ebre_g002785	35.1045	59.0297	48.6876
Ebre_g002786	45.0749	90.7506	393.981
Ebre_g002787	3.65726	20.253	29.759
Ebre_g002788	8.05431	5.45255	13.3295
Ebre_g002791	31.8355	11.5588	57.4667
Ebre_g002792	0.001779	0.0273417	0.0290467
Ebre_g002793	0	0	0.00956265
Ebre_g002794	0.00517064	0.0349716	0.0399454
Ebre_g002795	0.141732	0.180094	0.22216
Ebre_g002796	10.7918	5.62766	11.306
Ebre_g002806	0.586577	5.50575	2.35893
Ebre_g002809	61.7766	45.3024	26.5942
Ebre_g002810	153.201	194.034	409.461
Ebre_g002811	45.0145	25.6983	60.0266
Ebre_g002812	0.0259992	0	0.355449
Ebre_g002817	154.324	59.1484	46.6122
Ebre_g002818	0.219666	0.137039	0.367865
Ebre_g002822	0.0878296	0.17037	0
Ebre_g002824	0	0.327861	0.082464
Ebre_g002825	0	0.0403045	0
Ebre_g002826	0.129206	0.161249	0.410197
Ebre_g002827	0.268697	0.467711	2.62837
Ebre_g002828	2.72688	1.97968	3.97523
Ebre_g002829	5.97137	5.69499	6.45276
Ebre_g002830	0	0.029987	0
Ebre_g002832	0.00694452	0.0474696	0.986466
[truncated: 49,717 more rows]
