# Supplementary material for: Engineering yeast for the production of breviscapine by genomic analysis and synthetic biology approaches
Source: Nat Commun. 2018 Jan 31;9:448. doi: 10.1038/s41467-018-02883-z (PMC5792594; doi:10.1038/s41467-018-02883-z)
Supplement: Supplementary file 6 — Supplementary Data 3 [file 41467_2018_2883_MOESM6_ESM.xlsx]

## Sheet: Supplementary Data 3
Supplementary Data 3 | DNA sequences used in this study
>T1 Amp+ terminator vector, contains terminators TPI1 and PGI
TCGCGCGTTTCGGTGATGACGGTGAAAACCTCTGACACATGCAGCTCCCGGAGACGGTCACAGCTTGTCTGTAAGCGGATGCCGGGAGCAGACAAGCCCGTCAGGGCGCGTCAGCGGGTGTTGGCGGGTGTCGGGGCTGGCTTAACTATGCGGCATCAGAGCAGATTGTACTGAGAGTGCACCATATGCGGTGTGAAATACCGCACAGATGCGTAAGGAGAAAATACCGCATCAGGCGCCATTCGCCATTCAGGCTGCGCAACTGTTGGGAAGGGCGATCGGTGCGGGCCTCTTCGCTATTACGCCAGCTGGCGAAAGGGGGATGTGCTGCAAGGCGATTAAGTTGGGTAACGCCAGGGTTTTCCCAGTCACGACGTTGTAAAACGACGGCCAGTGAAT…
>T2 Amp+ terminator vector with terminators ADH1 and CYC1
TCGCGCGTTTCGGTGATGACGGTGAAAACCTCTGACACATGCAGCTCCCGGAGACGGTCACAGCTTGTCTGTAAGCGGATGCCGGGAGCAGACAAGCCCGTCAGGGCGCGTCAGCGGGTGTTGGCGGGTGTCGGGGCTGGCTTAACTATGCGGCATCAGAGCAGATTGTACTGAGAGTGCACCATATGCGGTGTGAAATACCGCACAGATGCGTAAGGAGAAAATACCGCATCAGGCGCCATTCGCCATTCAGGCTGCGCAACTGTTGGGAAGGGCGATCGGTGCGGGCCTCTTCGCTATTACGCCAGCTGGCGAAAGGGGGATGTGCTGCAAGGCGATTAAGTTGGGTAACGCCAGGGTTTTCCCAGTCACGACGTTGTAAAACGACGGCCAGTGAAT…
>T3 Kan+ terminator vector with terminators FBA1 and PDC1
TCGCGCGTTTCGGTGATGACGGTGAAAACCTCTGACACATGCAGCTCCCGGAGACGGTCACAGCTTGTCTGTAAGCGGATGCCGGGAGCAGACAAGCCCGTCAGGGCGCGTCAGCGGGTGTTGGCGGGTGTCGGGGCTGGCTTAACTATGCGGCATCAGAGCAGATTGTACTGAGAGTGCACCATATGCGGTGTGAAATACCGCACAGATGCGTAAGGAGAAAATACCGCATCAGGCGCCATTCGCCATTCAGGCTGCGCAACTGTTGGGAAGGGCGATCGGTGCGGGCCTCTTCGCTATTACGCCAGCTGGCGAAAGGGGGATGTGCTGCAAGGCGATTAAGTTGGGTAACGCCAGGGTTTTCCCAGTCACGACGTTGTAAAACGACGGCCAGTGAAT…
>T4 Kan+ terminator vector with terminators RPS2 and TDH1
TCGCGCGTTTCGGTGATGACGGTGAAAACCTCTGACACATGCAGCTCCCGGAGACGGTCACAGCTTGTCTGTAAGCGGATGCCGGGAGCAGACAAGCCCGTCAGGGCGCGTCAGCGGGTGTTGGCGGGTGTCGGGGCTGGCTTAACTATGCGGCATCAGAGCAGATTGTACTGAGAGTGCACCATATGCGGTGTGAAATACCGCACAGATGCGTAAGGAGAAAATACCGCATCAGGCGCCATTCGCCATTCAGGCTGCGCAACTGTTGGGAAGGGCGATCGGTGCGGGCCTCTTCGCTATTACGCCAGCTGGCGAAAGGGGGATGTGCTGCAAGGCGATTAAGTTGGGTAACGCCAGGGTTTTCCCAGTCACGACGTTGTAAAACGACGGCCAGTGAAT…
>T5 Kan+ terminator vector with terminators CCW12 and RPL9A
TCGCGCGTTTCGGTGATGACGGTGAAAACCTCTGACACATGCAGCTCCCGGAGACGGTCACAGCTTGTCTGTAAGCGGATGCCGGGAGCAGACAAGCCCGTCAGGGCGCGTCAGCGGGTGTTGGCGGGTGTCGGGGCTGGCTTAACTATGCGGCATCAGAGCAGATTGTACTGAGAGTGCACCATATGCGGTGTGAAATACCGCACAGATGCGTAAGGAGAAAATACCGCATCAGGCGCCATTCGCCATTCAGGCTGCGCAACTGTTGGGAAGGGCGATCGGTGCGGGCCTCTTCGCTATTACGCCAGCTGGCGAAAGGGGGATGTGCTGCAAGGCGATTAAGTTGGGTAACGCCAGGGTTTTCCCAGTCACGACGTTGTAAAACGACGGCCAGTGAAT…
>Eb4CL 4-coumaroyl-CoA ligase (Codon-optimized) [Erigeron breviscapus]
ATGGACTCTCAAAAGGAAATCATCTTCAGATCTAAGTTGCCAGACATCTACATCCCAAAGCACTTGCCATTGCACTCTTACTGTTTCGAAAACATCTCTAAGTTCTTGGACAGACCATGTTTGATCAACGGTGCTACTGGTGAAGTTCACACTTACGCTGACGTTGAATTGACTTCTAGAAAGGTTGCTTCTGCTTTGCACCAACAAGGTATCTCTAAGGGTGACGTTATCATGATCTTGTTGCCAAACTCTCCAGAATTCGTTTACTCTTTCATCGGTGCTTCTTACTTGGGTGCTATCTCTACTATGGCTAACCCATTCTTCACTGCTGCTGAAATCATCAAGCAAGTTAAGGCTTCTAACTCTAAGATCATCATCACTCAATCTGCTCACATCCCA…
>EbCHS chalcone synthase (Codon-optimized) [Erigeron breviscapus]
ATGGCTTCTTCTATCGACATCGCTGCTATCAGAGAAGCTCAAAGAGCTCAAGGTCCAGCTACTATCTTGGCTATCGGTACTGCTACTCCATCTAACTGTGTTTACCAAGCTGACTACCCAGACTACTACTTCAGAATCACTAAGTCTGAACACATGGTTGACTTGAAGGAAAAGTTCAAGAGAATGTGTGACAAGTCTATGATCAGAAAGAGATACATGCACTTGACTGAAGAATACTTGAAGGAAAACCCATCTTTGTGTGAATACATGGCTCCATCTTTGGACGCTAGACAAGACGTTGTTGTTGTTGAAGTTCCAAAGTTGGGTAAGGAAGCTGCTACTAAGGCTATCAAGGAATGGGGTCAACCAAAGTCTAAGATCACTCACTTGATCTTCTGT…
>EbCHI chalcone isomerase (Codon-optimized) [Erigeron breviscapus]
ATGGCTGCTACTACTACTCCATTGACTACTTCTTTGCAAGTTGAATCTATCGTTTTCCCATCTTCTGTTAAGCCACCAGGTTCTACTAAGTCTTTGTTCTTGGGTGGTGCTGGTGTTAGAGGTATGGAAATCCAAGGTAACTTCGTTAAGTTCACTGGTATCGGTGTTTACTTGGAAGACAAGGCTATCCCATTGTTGGCTGCTAAGTGGATGGGTAAGTCTTCTACTGAATTGTTGGACTCTGTTGAATTCTTCAGAGACATCGTTACTGGTCCATTCGAAAAGTTCACTCAAGTTACTATGATCTTGCCATTGACTGGTAAGCAATACTCTGAAAAGGTTTCTGAAATGTGTGTTGGTGTTTGGAAGGCTCACGGTGTTTACACTGACGCTGACGGT…
>EbFSII flavone synthase II (Codon-optimized) [Erigeron breviscapus]
ATGAACATGTTGCAAGTTTTCCAATCTGTTCCACCAGCTATCATCGCTACTGCTTTGTTCTCTTCTTTGATCTTCTTCTACTTCTTGTTGAAGAAGAACCCAAACAACAGATTGCCACCATCTCCACCATCTTTGCCAATCTTCGGTCACTTGCACCACTTGGGTCCATTGATCCACCAATCTTTCCACAACTTGACTACTAAGTACGGTCCATTGATCCACTTGAGATTGGGTTCTGTTCCATGTATCGTTGCTTCTACTCCAGACTTGGCTTTCGAATTCTTGAAGACTAACGAATTGGCTTTCTCTTCTAGAAAGCACTCTTTGGCTATCGACCACATCACTTACGGTGTTGCTTTCGCTTTCGCTCCATACGCTACTTACTGGAAGTTCATCAAG…
>EbPAL phenylalanine ammonia lyase (Codon-optimized) [Erigeron breviscapus]
ATGGAAAACGGTCACGCTAACGGTGTTGCTTCTGAATTGTGTATCAACAAGGACCCATTGAACTGGGGTGTTGCTGCTGAAGCTTTGACTGGTTCTCACTTGGACGAAGTTAAGAGAATGGTTGCTGAATTCAGAAAGCCATTGGTTAAGTTGGGTGGTGAAACTTTGACTGTTTCTCAAGTTGCTGGTATCGCTGCTGCTGGTGACTCTTCTGTTGTTAAGGTTGAATTGTCTGAATCTGCTAGAGCTGGTGTTAAGGCTTCTTCTAACTGGGTTATGGAATCTATGAACAAGGGTACTGACTCTTACGGTGTTACTACTGGTTTCGGTGCTACTTCTCACAGAAGAACTAAGAACGGTGGTGCTTTGCAAAAGGAATTGATCAGATTCTTGAACGCT…
>EbC4H cinnamate 4-hydroxylase (Codon-optimized) [Erigeron breviscapus]
ATGGACTTGTTGTTGTTGGAAAAGACTTTGATCGCTTTGTTCGCTACTATCATCATCACTATCATCATCTCTAAGTTGAGAGGTAAGAAGTTCAAGTTGCCACCAGGTCCAACTGCTGTTCCAATCTTCGGTAACTGGTTGCAAGTTGGTGACGACTTGAACCACAGAAACTTGACTGACTTGGCTAAGAAGTTCGGTCAAATCTTCTTGTTGAGAATGGGTCAAAGAAACTTGGTTGTTGTTTCTTCTCCAGACTTGGCTAAGGAAGTTTTGCACACTCAAGGTGTTGAATTCGGTTCTAGAACTAGAAACGTTGTTTTCGACATCTTCACTGGTAAGGGTCAAGACATGGTTTTCACTGTTTACGGTGAACACTGGAGAAAGATGAGAAGAATCATG…
>ACSSEL641P acetyl-CoA synthetase variant (Codon-optimized) [Salmonella enterica]
ATGTCTCAAACTCACAAGCACGCTATCCCAGCTAACATCGCTGACAGATGTTTGATCAACCCAGAACAATACGAAACTAAGTACAAGCAATCTATCAACGACCCAGACACTTTCTGGGGTGAACAAGGTAAGATCTTGGACTGGATCACTCCATACCAAAAGGTTAAGAACACTTCTTTCGCTCCAGGTAACGTTTCTATCAAGTGGTACGAAGACGGTACTTTGAACTTGGCTGCTAACTGTTTGGACAGACACTTGCAAGAAAACGGTGACAGAACTGCTATCATCTGGGAAGGTGACGACGCTTCTCAATCTAAGCACATCTCTTACAGAGAATTGCACAGAGATGTTTGTAGATTCGCTAACACTTTGTTGGACTTGGGTATCAAGAAGGGTGAC…
>ALD6 aldehyde dehydrogenase [Saccharomyces cerevisiae]
ATGACTAAGCTACACTTTGACACTGCTGAACCAGTCAAGATCACACTTCCAAATGGTTTGACATACGAGCAACCAACCGGTCTATTCATTAACAACAAGTTTATGAAAGCTCAAGACGGTAAGACCTATCCCGTCGAAGATCCTTCCACTGAAAACACCGTTTGTGAGGTCTCTTCTGCCACCACTGAAGATGTTGAATATGCTATCGAATGTGCCGACCGTGCTTTCCACGACACTGAATGGGCTACCCAAGACCCAAGAGAAAGAGGCCGTCTACTAAGTAAGTTGGCTGACGAATTGGAAAGCCAAATTGACTTGGTTTCTTCCATTGAAGCTTTGGACAATGGTAAAACTTTGGCCTTAGCCCGTGGGGATGTTACCATTGCAATCAACTGTCTA…
>ADH2 alcohol dehydrogenase [Saccharomyces cerevisiae]
ATGTCTATTCCAGAAACTCAAAAAGCCATTATCTTCTACGAATCCAACGGCAAGTTGGAGCATAAGGATATCCCAGTTCCAAAGCCAAAGCCCAACGAATTGTTAATCAACGTCAAGTACTCTGGTGTCTGCCACACCGATTTGCACGCTTGGCATGGTGACTGGCCATTGCCAACTAAGTTACCATTAGTTGGTGGTCACGAAGGTGCCGGTGTCGTTGTCGGCATGGGTGAAAACGTTAAGGGCTGGAAGATCGGTGACTACGCCGGTATCAAATGGTTGAACGGTTCTTGTATGGCCTGTGAATACTGTGAATTGGGTAACGAATCCAACTGTCCTCACGCTGACTTGTCTGGTTACACCCACGACGGTTCTTTCCAAGAATACGCTACCGCTGAC…
>ObF6H flavone-6-hydroxylase (Codon-optimized) [Ocimum basilicum]
ATGGAGTTCATTTCTTTTGTCTACACTTTGATAGCTTTCTCTTCTTTGTTATATTTCTACTTGATTTGGTCAGAATCTGCTAAACCAAAAACAACTACTCACAAAGCTCCACCAGAAGCTTCAGGTGCTTGGCCAGTTATTGGTCATTTGAGAATTATGTCTGGACATCCTTCTGCTGGTATTCCACACGTCAACTTGGGTATGTTGGCAGACAAGCATGGTCCAATTTTCTCTATTAGATTGGGTGTTCACAGAGTCGTCGTCGTTTCTTCTCCAGAAGTTATTAAAGAATTGTTTACAACAAACGATGTCGCAGTCTCTTCAAGGCCTTCAGTTAAGGCAGGTAAACATTTAGCTTATGATAACGCTATGTTGGGTTTTGCTTCTTATGGTGCTTAT…
>CcF6H flavone-6-hydroxylase (Codon-optimized) [Conyza canadensis]
ATGGTGAGTCACGAACTGGCTTTTACCGCACTGCTGGTTACCCTGGTTCTGATTCTGATCAGCTGGTACAAAAGCGACGAGACCAGCAATAGTCGTAAAGCAGGTACCCCGCCGCTGCCGCCGGGTCCGAAAGGTCTGCCGCTGGTTGGTAGTCTGCCGTTTCTGGGTCCGAACATTCACGAAGAACTGACCAACATCAGCCACCAGTACGGTCCGATTTTCAAACTGTACCTGGGTAGCAAACTGCACATCGTTGTCAACTCCGCGGAAATGGCGAAAGTCATTACCGTCGAACAGGACGAAAGCTTTGCGAATCGCGCACCGCATATTGCAGGTCTGGCAACCTCTTACGGCGGTAATGATATTGCGTTTGCGCCGAATAACGCCAACCGTCGTAAT…
>CcarF6H flavone-6-hydroxylase (Codon-optimized) [Cynara cardunculus var. scolymus]
ATGGCAAGTAACTCTCACGGTCTGTGGTGGGAAGAGGTCATCGGCAAAAAGCACGAACTGGCACTGACCTGTCTGGCAGTTATGGTTCTGCCGCTGGCTGTTCTGTGGTTTAAACGCGTCATTAGCAGTAGTCAAAAAGGTACCCCGCCGCTGCCGCCGGGTCCGTACGGTCTGCCGCTGGTTGGTTATCTGCCGTTTCTGGGTCCGAGTCTGCATCACGAACTGACCAAAATCGCGCATCGTTACGGTCCGATCTTCAAACTGTACCTGGGCAGCAAACTGCACATCGTTGTTAACAGCGCAGATCTGGCGAAAGTCATCACCAACGAACAGGATGAAAGTTTTGCTAATCGCGCACCGCATGTTGCAGGTCTGACCACCTCTTACGGTGCGAACGAT…
>CtF6H flavone-6-hydroxylase (Codon-optimized) [Carthamus tinctorius]
ATGGAAGCACCGAATAGTCACGGCGATCTGGCTCTGCCGCTGGCACTGCTGGCAGTTATTATTACCGTCGCGATCTGGTACAAACGTAGCGTTAGTACCAGTCAACCGCCGCTGCCGCCGGGTCCGCACGGTCTGCCGCTGGTTGGTTATCTGCCGTTTCTGGGTCCGAATCTGCATCTGGAACTGGACAAAATGGTCCACCGTTACGGTCCGATTCTGAAACTGTACCTGGGCAGCAAACTGCATATTGTCGTCAACAGCGCAGAACTGGCGAAAGTTGTTACCGGCGATCAAGACGAAAGCTTTGCGAATCGCGCAGTTCATATTGCGGGTATGGCAACCAGTTATAACGCGAGCGATATTGCGTTTGGCGATAATAACGCGAACCGTCGTAAACTG…
>LsF6H flavone-6-hydroxylase (Codon-optimized) [Lactuca sativa]
ATGGCAAGTAACTCTCACGGTCTGTGGTGGGAAGAGGTCATCGGCAAAAAGCACGAACTGGCACTGACCTGTCTGGCAGTTATGGTTCTGCCGCTGGCTGTTCTGTGGTTTAAACGCGTCATTAGCAGTAGTCAAAAAGGTACCCCGCCGCTGCCGCCGGGTCCGTACGGTCTGCCGCTGGTTGGTTATCTGCCGTTTCTGGGTCCGAGTCTGCATCACGAACTGACCAAAATCGCGCATCGTTACGGTCCGATCTTCAAACTGTACCTGGGCAGCAAACTGCACATCGTTGTTAACAGCGCAGATCTGGCGAAAGTCATCACCAACGAACAGGATGAAAGTTTTGCTAATCGCGCACCGCATGTTGCAGGTCTGACCACCTCTTACGGTGCGAACGAT…
>EbCPR cytochrome P450 reductase [Erigeron breviscapus]
ATGGCATCAAACGAGCTTGCTTTTTCAGCACTATTAGTTACACTTGTGTTAGTTCTTATTTCATGGTACAAAAGAGAAATCTCCAACTCCCGAAAGGCAGGCACACCTCCATTGCCTCCGGGTCCAAAAGGTCTACCATTAGTTGGATCTCTTCCATTTCTTGGCCCTAATATTCACCAAGAACTAACCAAAATATCGCACCAATATGGCCCGATTTTTAAGCTATACCTTGGAAGCAAGCTTCACATTGTGGTGAACTCTGCTGAACTGGCAAAGGTCATAACCGCTGAGCAAGACGAGAGCTTTGCTAACCGGGCCCCACATATTGCCGGGCTAGCAACAAGTTACGGTGGCAACGATATAGCATTTGCACCAAATAATGCTAACCGACGTAACCTA…
>EbF6H flavone-6-hydroxylase [Erigeron breviscapus]
ATGGCATCAAACGAGCTTGCTTTTTCAGCACTATTAGTTACACTTGTGTTAGTTCTTATTTCATGGTACAAAAGAGAAATCTCCAACTCCCGAAAGGCAGGCACACCTCCATTGCCTCCGGGTCCAAAAGGTCTACCATTAGTTGGATCTCTTCCATTTCTTGGCCCTAATATTCACCAAGAACTAACCAAAATATCGCACCAATATGGCCCGATTTTTAAGCTATACCTTGGAAGCAAGCTTCACATTGTGGTGAACTCTGCTGAACTGGCAAAGGTCATAACCGCTGAGCAAGACGAGAGCTTTGCTAACCGGGCCCCACATATTGCCGGGCTAGCAACAAGTTACGGTGGCAACGATATAGCATTTGCACCAAATAATGCTAACCGACGTAACCTA…
>EbF7GAT flavonoid-7-O-glucuronosyltransferase [Erigeron breviscapus]
ATGGAAAACATTGTAGTGATGTTCCCCTCTTTACAAATCGGCCATTTGGTTTCAATGGTGGAGCTAGGCAAACTCATCATCGCCGCGGACGATTCATTCGCCATCACCATCCTCCTCACGCCGCAACATTATGAAAACAAATCAACCGTGGACTATATCAAAACCATTTCTTCCACCACCCCTTCAATCACCTTTCACTACCTCCCAACCCTCTCTCAACAACCCGACCCATCGGCCCATTTCTTCGACCTTGTTTTCCAACTCATTACAGCCTACAAACCCATCCTCCGTGACACCTTACTATCCATATCACAAAAATCAAATATCAAAGGCGTTATCATTGATTTTCTTTCAAATGATGCTTTTGATGTTTGTAGGAGTCTTGACATACCAACTTAC…
>EbUDPGDH UDP-glucose dehydrogenase [Erigeron breviscapus]
ATGGTGAAGATCTGCTGCATTGGAGCTGGATATGTCGGAGGCCCTACTATGGCTGTCATAGCACTCAAGTGCCCTGATATTGAAGTGGCGGTGGTCGATATTTCTGTGCCCCGTATCACAGCCTGGAACAGTGACCAGCTCCCTATCTATGAACCAGGTCTTGAAGATGTTGTGAAGCAATGTAGGGGCAAGAACCTCTTTTTCAGCACAGATGTGGAGAAGCATGTGTTTGAGGCCGATATAGTATTTGTTTCTGTTAATACCCCGACCAAGACTCGAGGTCTTGGTGCTGGAAAAGCTGCGGATCTAACGTACTGGGAGAGTGCTGCTCGTATGATTGCTGATGTGTCAAAGTCTGATAAGATTGTTGTTGAGAAGTCAACTGTTCCTGTCAAAACA…
