# Supplementary material for: Engineering yeast for the production of breviscapine by genomic analysis and synthetic biology approaches
Source: Nat Commun. 2018 Jan 31;9:448. doi: 10.1038/s41467-018-02883-z (PMC5792594; doi:10.1038/s41467-018-02883-z)
Supplement: Supplementary file 7 — Supplementary Data 4 [file 41467_2018_2883_MOESM7_ESM.xlsx]

## Sheet: Supplementary Data 4 
Supplementary Data 4 | The protein sequences of UGT88 and P450 CYP706 families
>UGT88D_Antirrhinum_majus
MEDTIVLYASAEHLNSMLLLGKLINKHHPTISVAIISTAPNAAASSVADVAAISYQQLKPATLPSDLTKNPIELFFEIPRLHNPNLLEALEELSLKSKVRAFVIDFFCNPAFEVSTSLNIPTYFYVSSGAFGLCGFLHFPTIDETVEKDIGELNDILEIPGCPPVLSSDFPKGMFFRKSNTYKHFLDTAKNMRRAKGIVVNAFDAMEFRAKEALVNNLCVPNSPTPPVFLVGPLVGASTTTKTTNEQHECLKWLDVQPDRSVIFLCFGRRGLFSADQLKEIAIGLENSGHRFLWSVRCPPSKPNSYNTDPDLDELLPEGFLSRTETRGFVIKSWAPQKEVLSHGAVGGFVTHCGRSSILEAVSFGVPMIGWPIYAEQRMNRVFMVEEMKVALQLDEVEE…
>UGT88D_Veronica_persica
MEDTIILYASSVHLNSVLVIAKFINKHHPSISIIILSNAPDSAASSITSEASSITYHRLPTPDIPPNIITNPVELLFEVPRLNNPNVKQYLEQISQKTNVKAFIIDFFCNSAFEVSTSLNIPTYFYVSSGGFGLCAFLHFPTTDEIIPQDIGDLNDYLEIPGCPPVHSLDFPKGMFFRHTNTHNHFLDTARNMRKANGILVNSFDALEYRSKAALLNGICVPNGPTPQVLFVAPLVTGMNSRKGDSEHECLSWLDSQPSKSVIFLCFGRKGFFSKQQLQEIATGLENSGHRFLWSVRNPPGINNEDPDLETLLPEGFLERTKERGFVIKSWAPQKEVLSHESVGGFVTHCGRSSILEAVSFGVPMIGFPIYAEQRMNRVFMVEEMKVSLPLDEAGDGLV…
>UGT88D_Perilla_frutescens
MEGVILLYSSAEHLNSMLLLATFIAKHHPSIPITILSSADYSAAASVSTLPSITYRRLPPVAIPPDSIKNPVEAFFEIPRLQNPNLRVALEEISQKTRIRAFVIDFFCNSAFEVSTSLSIPTYFYVSTGSAGVCIFLYFPTTDETVATDIGDLRDFLEFPGSPIIHSSDLPQLTFFRRSNVFKHMLDTSKNMQKSSGILTNGFDAMEFRAKEALTNGLCVPNGPTPPVYLVGPLVAGSNAKKDHECLLWLDRQPSKSVVFLCFGRRGLFSGKQLREMAVALERSGYRFLWSVRNPPENRSPAEDPDLDELLPEGFLERTKDIGFVVKSWAPQKEVLSHDAVAGFVTHCGRSSILEALVNGKPMIGWPMYAEQRMNKVFMVDEMKVALPLEEEEDGFVTA…
>UGT88D_Sesamum_indicum
MEDTVVLYTSAEHLNSMLVLAKFISKHYPSIPLLILCSAPESAAASVATVPSITYHRLPPPALPPNLTTNPLELLFEIPRLNNPNVSKALQEISQKSRIKAFVIDFFCNPVFEVSTGLNIPTYFYISSGAFGLCPFLNFPTIEETVPGDLADLNDFVEIPGCPPVHSSDFPEAMIHRKSNIYKHFMDAARNMAKSTGNLVNAFDALEFRAKEALINGLCIPNAPTPPVYLVGPLVGDSNRNNGCIQHECLKWLDSQPSKSVIFLCFGRRGLFSVEQLKEMALGLENSGYRFLWSVRSPPGKQNSAAAEPDLDELLPKGFLERTKDRGFIIKSWAPQTEVLSHDSVGGFVTHCGRSSILEAVSLGVPMIGWPLYAEQRMNRVFMVEEMKVALPLEETADG…
>UGT88D_Scutellaria_baicalensis
MEDTLVIYTTPEHMNTMAVLAKFISKNHPSVPIIIISNAPESAAASVAAIPSISYHRLPLPEIPPDMTTDRVELFFELPRLSNPNLLTALQQISQKTRIRAVIIDFFCNAAFEVPTSLNIPTYYYFSAGTPTAILTLYFETIDETIPVDLQDLNDYVDFPGLPPIHCLDIPVALLTRKSLVYKSSVDISKNLRGSAGILVNGFDALEFRAKEAIVNGLCISKGPTPPVYFIGPLVGDVDTKAGSEDHECLRWLDTQPSKSVVFLCFGRRGVFSAKQLKETAAALENSGHRFLWSVRNPPELKKATGSDEPDLDELLPEGFLERTKDRGFVIKSWAPQKEVLAHDSVGGFVTHCGRSSLSEGVWFGVPMIGWPVDAEQRLNRAVAVDDLQVALPLEEEAG…
>UGT88D_Scutellaria_laeteviolacea
MEDTIVIYTTPEHLNTMAVLAKFISKHHPSVPIILISTAAESAAASIAAVPSITYHRLPLPEIPPSLTKDRVELFFELPRLSNPNLRLALQEISQKARIRAFVIDFFCNAAFEVSTSLSIPTFYYFSSGSPTATLVLHFQTLDETIPGDLKDLDDFVEIPGLPPIYSLDIPVALLTRQSLVYQSSVDISKNLRKSAGFLVNGFDALEFRAKEAIVNGLCVPNGPTPPVYFIGPLVGDVDAKAGGEEHECLRWLDTQPSKSVIFLCFGRRGVFSAEQLKETAVALENSGHRFLWSVRNPPEIMKNSDEPDLDELLPEGFLERTKDRGFVIKSWAPQKEVLSHDSVGGFVTHCGRSSISEGVWFGVPMIGWPVDAEQKLNRTVLVEEMQVALPMEEAEGGF…
>UGT88X_Lactuca_sativa
MESVVVMLPSLGIGHLISMVELGELILTHDPTFTIIILLTPAHYETKSTANYIKNVTSTTPSITFHNLPTLPHPPDTSTHFFDHVFQISKLYKPIIRDTLQTISEKSTIKAGILDFMSNDAFEVCTSFNIPTYYLFTGSAFGLNIMLYMRTLHENVSESFKDLRTYIQPPGTPPIYSLDMPMTMYDRNSNSYKSLLSVSENMAKSSGIIVNTFAKLEPKVMKAIADGECIPDGPTPPTYYVGPLIRDNSDDNSGDKCLKWLNLQPSKSVVVLIFGSMGKFKKDQLKEMAKGLEKSGQRFLWVVRSPPPENEKGHEFALKEPDLDDLLPAGFIERNKEKGLVVKNWAPQGEILRHESVGGFVCHCGWNSVLEAMHNGVPLVAWPLYAEQKMNRVYLVEGI…
>UGT88X_Erigeron_breviscapus
MENIVVMFPSLQIGHLVSMVELGKLIIAADDSFAITILLTPQHYENKSTVDYIKTISSTTPSITFHYLPTLSQQPDPSAHFFDLVFQLITAYKPILRDTLLSISQKSNIKGVIIDFLSNDAFDVCRSLDIPTYYLFTNSAFGLGVMLYLRTLHKNITESFKDMKSYIEVPGVPPIFSLDMPGTLQDRNTFSYKNILNISNNMAKSQGIINNSFAALEQRVMKTLADGEHIPDGPTPPIYYVGPLIRNATSDNAKDKSIQWLDSQPPKSVVVLIFGTMGKFKKNQLIEMANGLEKSGQRFLWVVRDPPQESEKRHDFAKSIEPNLEDLLPAGFLDRNKEKGLVLKNWAPQGEILRHGSVGGFVCHCGWNSVLEALNTGVPMLAWPLYAEQKMNRVSLVEG…
>UGT88X_Globe_artichoke
MEDVVVMFPSVGMGHFISMVELGELILTHDPSLSITILLTPKHYEAASAANYIKTITGTTPSINFHHLRPLHHPPPDSSIHFFDXVYQLIKQYRPVVRDALQSISEKSNIKAVILDFMSNHAFEVCRSLNIPTYFLFTGSAFGAGIMLYLRTMLENLPGSLKDQKFYIEAPGNPPICSLDMPSTLQDKDTDSYKNLICTSENMAKSSGIIVNTFAALEPRVMKALADGEYIPDGPTPPTYYVGPLIKGNTGDDKCLDWLSSQPSKSVVVLIFGSLGKLKKDQLIEIAKGLEKSGQRFLWVVRNPPPENEAGHAFEFKDPDLDDLLPAGFLDRTKEMGLVVNNWAPQGEILRHESVGGFVCHCGWNSVLEAMHAGVPLVAWPLYAEQRMNRVHLVEGIKV…
>UGT88X_Carthamus_tinctorius
FHHLPPLDHPPDSSTPFFDLAFQLIKQYRPILKDTLKAISNKSTIKAAILDFMSNDAFEICTSLDIPTYYLFTGSAFGAGIMLYLRTMLENLPGSLKDLELYIEAPGTPSIYSRDMPATLQDRDGDFYKNSISTSYNMGKSCGIIVNTFAGLEPRVMRSLADGEYVPDGPTPPTYYVGPLIRSNKSNSGGDKCLEWLSSQPRKSVVVLIFGSLGKLKRDQLMEMAKGLEKSGQRFLWVVRNPPPEKDGPNSFENKDPALDDLLPEGFLERTKEKGLVVKNWAPQGEILRHGSVGGFVCHCGWNSVLEAMHAGVPLVAWPLYAEQKMNRVHLVEGIKVALRLKMAEDGFVTAEELAERLKELMEEESGRKIRDHVSEMSECAKAAVANGGSSRVALAEFV…
>UGT88Y_Actinidia_chinensis
MEDTIILYPSPGMGHLVPMVELGKLLLTHNPSLSIIILITTAPFDTAGSTTPYINRISATTPSIVFRHLPTASSPSDSSLEVVDLLFELPRLTNPNLHQALQTISQKSRPTASIIDFFCNASFEVFTSLNIPTYYYYTSGASILSVLLSIPTFHQVIIERIKDRTTSIEFHGLPPIRTSDFPGSFLNPNGIAYKSFFSTAIQMVKSSGIIANTWRAFEPRAIKTISDGLCTPNLSTPPVYYIGPLTAASGDLNDHECLSWLDSQPRRSVVFLCFGSMGRFKSEQLMDMAIGLEQSGQRFLWVVRRPPAEGETEPDLDILLPEGFLERTKGRGLVVKSWAPQVAVLSHDSVGGFVTHCGWNSTLEAVCAGVPMVAWPLYAEQRMNRVVLVEVIEVALPVE…
>UGT88B_Daucus_carota
MEEIKGSCLVLYPSPGVGHLVSMVELGKLILSHHPDSFSKIIVLITTSPHLDTGATAPYMSTVSATTPSITFHHLPTILLPHHCKASADAISFELQSLNNPNVRQALETISSTQYNIKAFIIDFFCSAAFDVSSGLDMPTYYFFTSPASSLSAFLYLPTIHKKFSTSLKDLNDFVQFPGLPPIFSSDFPKPVHDRNSVEYKYCVETAVKMAKSDGIIINTFHRLEPRAIASISDGLCIPDAPTPPIYSIGPLISEKRMNSEGDECLEWLNSQPSKSVIFLCFGSLGVFEAEQLNEIAVGLEHSGHRFLWVVRNPPPKDDDDDNKSILAPRELDLGTVLPQGFLERTKGRGLVVKSWAPQVAVLSHDSVGGFVTHCGWNSILEGVCAGIPMIGWPLYAEQ…
>UGT88F_Catharanthus_roseus
MEKTIVLYPAPGIGHMISMLELAKLILHHHSHKFSAVHILITTGFRDIKSSYLDRISIINPSIIFHHLPFVQPDFTLNRSVIASAFDFIRLNASNVGNSLQEISRTSRICAFVIDLFCTSAMPCAEELGIPTYYFFTSGLASLAAYLYFPTIHQQINQSFKELPHIEILIPGLPPIPATHVPEPVLNRDDPAYRDILYFSEHLPKSNGILVNTFDELEPIPMKAITDGLNVPVGTTPPIYNIGPLMAEAGSRPAECGNDKEDTDLHQNECLSWLDKHPNGSIVFLCFGSRGSFTVEQIKEIANGLERSGHRFLWVVKKPLDYDIMDKQVHQLTDFELDNTLPEGFLERTKGKGLVAKSWAPQLQVLKHSAVGGFVSHCGWNSSLEAIVAGIPMVAWPLY…
>UGT88A_Glycine_max
MKEAVVFYPAPLIGHLVSTIELCKFILTHQPSLSIHILITIAPYDTSSTSNYISTVSTTLPSITFHTLPTFTPPQTLLSSSLNHETLLFHVLHHNNPHIHQTLLSLSQTHTLHALIVDILSSQSISVASQLNLPCYLFVPASASLLAAFLYHSTLHETYHKSFKDLNNTFLNIPGVPPMPARDMPKPLLERNDEVYKNFLSCSLAAPKAAGLIVNTFEALEPSSTKAICDGLCLPNSPTSPLYCLGPLVTTTEQNQNNSSDHECLRWLDLQPSKSVVFLCFGSLGVFSREQLCEIAIGLEKSEQRFLWVVRNPVSDQKHNLALGTQEDPDLEFLLPKGFLDRTKEKGLVVKNWVPQAAVLSHDSVGGFVSHCGWNSVLEAVCAGVPMIAWPLYAEQRFN…
>UGT88A_Arabidopsis_thaliana
MGEEAIVLYPAPPIGHLVSMVELGKTILSKNPSLSIHIILVPPPYQPESTATYISSVSSSFPSITFHHLPAVTPYSSSFTSRHHHESLLLEILCFSNPSVHRTLFSLSRNFNVRAMIIDFFCTAVLDITADFTFPVYYFFTSGAACLAFSFYLPTIHETTPGKNLKDIPTLNIPGVPPMKGSDMPKAVLERDDEVYDVFIMFGKQLPKSSGIIINTFDALENRAINAITEELCFRNIYPIGPLIVNGRTDDKNDNKTVSCLDWLDSQPEKSVVFLCFGSLGLFSKEQLIEIAVGLEKSGQRFLWVVRNPPELEKTELDLKSLLPEGFLSRTENRGMVVESWAPQVPVLNHKAVGGFVTHCGWNSILEAVCAGVPMVAWPLYAEQRFNRVMIVDEIKIAI…
>UGT88A_Malus_domestica
MEEVAIVLYPSPPIGHLVSMVELGKLILTHHPSLRVHILITTPPYRADDTASYITSVSATIPSLIFHHLPTISLPPSLASSPNHETLTFEVLRLNNPNVHQALLSISQNFSIKAFVMDFFCALGLSVATELSIPSYFFYTSGAATLAGFLCFPTIHNNTDKSLKDLNTLINIPGVPPIPSSDMAKPILERNDKAYEHFLESSKQFPKSAGVIVNTFESLEPRALKAISDGLCLPENFPTPPVYPIGPLIVSHGGGGRGVECLKWLDSQPSGSVVFLCFGSLGLFSKEQLKEIAIGLENSGQRFLWVVRNPPAHNQIGVAITDQSDPELKSLLPDGFLDRTKBXGLVVKTWAPQMAVLNHDSVGGFVSHCGWNSVLESVCAGVPMVAWPLYAEQRFNRVV…
>706A_Atha [Arabidopsis thaliana]
MSMLSNLFPDNAISLTPYAYAVLILTATFSILWYIFKRSPQPPLPPGPRGLPIVGNLPFLDPDLHTYFTKLAQSHGPIFKLNLGSKLTVVVNSPSLASEILKDQDINFSNHDVPLTARAVTYGGLDLVWLPYGAEWRMLRKVCAAKLFSRKTLDSFYELRRKEIRERTRCLYQKGLEKSPVNVGEQLFLTMMNLMMNMLWGGSVKAEDMESVGTEFKGVISEITRLLGVPNVSDFFPMLARFDLQGLVKKMHLYARDLDAILDRAIEQMQRLRSRDGDDGECKDFLQHLMKLRDQEADSDVPITMNHVKAVLMDMVVGGTESSTNTIEFVMAELISNPELMRRAQQELDEVVGKDNIVEESHITSLPYILAVLKETLRLYPTIPLLVPHRPSETALVGG…
>706A_Dcar [Daucus carota]
MIKYIQAVVYDSWSWLWLLIHTNDLAYAVAVTATVLLVFSLFSRIFFKSKKISPQLPPGPRSFPLVGNLLSLDPDLHTYFASLGRTYGPIVTLWLGHKVGIVINSPVIAREVLKDHDTTFANRDVPAAGIEATYGGKDIVWTPYGPKWRMLRRVCVSEMLSKTTLDSVYDLRRKEIRQTIGYFYSRKGLPVDVGEQMFLTIMNVITNMMWGGTVKGEDRAGLGTEFRLVVNEMTQLLGTPNVSDFYPGLARFDLQGVRRKMKVLAKKFDDIFETMIKKRQEMDGQEGSKDFLQFLLKLKDTQDAKEPLSMTHLKSLLMDMVVGGTYTTSNSVEFALADMMNKRQIIQTLKEELDSVVGKDNVVEESHLPKLTYLYAVMKEVLRLHPVLPLMVPHCPSET…
>706A_Cros [Catharanthus roseus]
MAINNEQVEVGVILSYVLGGLALIWLLFMFIKKSDQKYKSPLPPGPKPLPLFGNLLSLDPELHTYFASLAQNYGPIFTLWLGKKAGIVITSPVLAKEVLKDQDTIFANRDVPAAGREVTYGGTDIVWNPYGPEWRMLRKVCVREMLSNTTLDSVYNLRRFELQQTIKFFYSHAGKPVNVGEQMFLTVLNVITNMLWGGTVKGEERASLGAEFRQVVTEMTEHLGSPNISDFYPGLARFDLQGIQKKTRNLAQRLDRIFGRMIEQRSKIGGLNGTKGGDSGKDNKDFLQFLLQMKDGGDAKNPLTMTHIKALLMDMVVGGTDTTSNTVEFTLAEMMNKPEVMRKVQEELDRVVGKERIVEESDIQKLPYLYAVMKEGLRLHPALPLLVPHCPSQSCTVAG…
>706A_Nsyl [Nicotiana sylvestris]
MSLKFLKPLFDSFPWHLQEQNIEQNGVFFSYFLGIIALLWFVWIVINKSKKEQPPLPPGPKALPLVGNLHSLDPELHTYFASLSQIYGPICRLWLGKKVGIIITSPALAREILKDQDTIFANRDVPAAGREATYGGKDIVWTPYGPKWRMLRKVCVRDMLSGSILDSVYELRRKELRKTINYLYNQKCVAVNIGEQMFLTVLNVITSMLWGGTVKGEERSSLGAEFRLVVTEMTELLGTPNVSDFYPGLARFDLQGVTKKMKVLAKRFDRIFETMIDQRQKMDRNGGIGSGAGQESKDFLQVLLKLKDEADAKMPLTMTELKALLMDMVVGGTETTSNTVEFAMAEIMNKPEVLRKLQQELETVVGKDNIVEESHIQHLPYLYAVMKEALRMHPALPLL…
>706A_Stub [Solanum tuberosum]
MSLKFFTPLFDSFPWPWQEQNIEKNGVFFSYVLGILALLWFLCFFINKSKKGQPPLPPGPKALPLIGNLHSLDPQLHTYFASLSQTYGPICRLWLGKKVGIIITSPALACEVLKNQDTIFANRDVPAACKESSYGGKDIVWTPYGPKWRMLRKVCVREMLSGSTLDSVYAPRKRELRQSINYFYNQAGSPVNIGEQMFLTVLNVITSMLWGGTVKGEERSRLGAEFRHVVADMTELLGTPNISDFYPGLARFDLQGVTKKMNVLEKRFDKIFESMIDQRQKIDRNAEMGTGVGQESKDFLQVLLKLKDESDAKMPLTMIELKALLMDMVVGGTDTTSNAVEFAMAEIMNKPYVLRKLQQELETVVGKDNIVEEYHIQQLPYLYAVMKEALRIHPTLPLL…
>706A_Gmax [Glycine max]
MVASLSTLVLLLCVISTVAWYSCLYFLKLNNNTQKKTLPPGPPGLPIFGNLLSLDPDLHTYFAGLAQIHGPILKLRLGSKLSIVITSPAMAREVLKENDTVFANRDVPAAGRSATYGGSDIAWTPYGPEWRMLRKVCVLKMLSNATLDSVYDLRRNEMRKTVSYLYGRVGSAVNIGEQVFLTVMNVITNMMWGGAVEGAERESMGAEFRELVAEITQLLGKPNVSDFFPGLARFDLQGVEKQMHALVGRFDGMFERMIDRRTKVEGQDGESREMKDFLQFLLKLKDEAGDSKTPLTIIHVKALLMDMVTGGTDTSSNTIEFAMAEMMHNPEIMKRVQEELEVVVGKDNMVEESHIHKLSYLQAVMKETLRLHPVLPLLIPHCPSETTNVGGYRIPKGSQ…
>706A_Mdom [Malus domestica]
MASDSHSSYLYSPWSQSDQTLLTFISATFLVFLYLWLVKKSNNPIPPLPPGPQALPLVGNLLSLDPELHSYFAGLAQSHGPIFKLRLGNTVGVVVTSPSSAREILKDHDATCANRDVPAAARAATYGGIDIVWTPYGPEWRMLRKVCVLKMLSNTTVDSVYALRRKELRQTVGNFYDRIGSRVNVGEQMFLNVLNVITNMLWGGTVEGDERAGLGAEFREVVSEMTELLGKPNVSDFYPGLARFDLQGVVKQMSRLVRRFDGIFEKIIDQRLRLDKEGEKEENNKDFLTFLLKLKEEGGDSKAPFTMSHLKALLMDMVVGGTDTSSNTTEFALAEIMNKPEMMEKAQKELEDVVGRHNIVEESHIDKLPYLQAVMKETLRLHPALPLLVPHCPSENCIV…
>706A_Achi [Actinidia chinensis]
MLQNLPIFSPHAWSRWFQTTTADAGDDLARVFLTSALVPLAIAWFLYIFFLRPKKVHPPLPPGPLGLPLVGNLPFLDPELHTYFSALAQTHGPILTLRLGNKIGVVITSPAAAREVLKDHDVIFANRDVTVAGREAAYGGSDIVWTPYGPEWRMLRKVCVREMLSNATLDSVYTLRRRELRRTINYIYSRVGSRVNVGEQMFLTVLNVITSMLWGGTVRGKDRGSLGAEFRQVVTEMTELVGKPNLSDFFPGLARFDLQGIREQMKGLAKRFDRIFDVMIDQRLRLDGQGGTTTESKDFLQVLLNLKDDGEAKTPLTMTHLKALLMDMVVGGTDTTSNTVEFAVAEMMNKPEVMRKAQQELETVVGKDNIVEEFHIHKLPYLYAIMKETLRLHPTLPLL…
>706A_Ebre [Erigeron breviscapus]
MDIVVVLGDQTILVVAAILTISLWIFIIISNNNKKKNKAAPLPPGPPCLPLVGNLLSLDPELHSYFATLAKTYGPISRLWLGKKLGVIISSPDLAREVLKLKDTTFANRDVPVAGVEATYGGNDIVWSPYGDQWRMLRKICVREMLSSQTLDSVYALRRKEVRNTISYLYHNNGGGVAVNVGEQMFLTVLNVITGMMWGGGGTTVNRERVGAEFKQVVNEMTEYLGMPNLSDFYPLLAPFDLQGVKKKMKVLAKRLDEIFETMIHQRNHQIHHHQTTTTTSEGDDHNNKDFLQFLLNLQDERGDSKTPFSRSHLKALLMDMVVGGTDTTSNTIEFALAEMMNQPEILIKAQHELETVVGKDNIVEESHINKLPYLYAVMKEVLRLHPTLPLLVPHCPSE…
>706A_Lsat [Lactuca sativa]
MFKLINSAVSDACSRWWGSAKGADEEVISTVLIIAAMLSIFWLVWMLISKDTHPPLPPGPRSLPLVGNLLSLDPELHSYFATLAKTYGPISRLWLGKKLGILITSPALAREVLKLNDTTFANRDIPVAGVEAAYGGNDIVWSPYGDQWRMLRKIVVREMLSNQTLDSVYSLRRREIRNTVNYLYNRAGSPVNVGEQMFLTVLNVITGMLWGGTVKAEDRESLGAEFRQVINEMTGYLGMPNLSDFYPGLARFDLQGVQKNMKVLAKRFDGMFETMIAQRRKMSGDENKDFLQFLLQREDDKDSKTPFTMLHLKALLMDMVVGGTDTTSNTVEFALAEMMNQPEILKKAQQELETVVGKDNIVEESHINKLPYLYAIMKEVLRLHPTLPLLVPHCPSESC…
>706A_Ccar [Cynara cardunculus var. scolymus]
MLKLVVAAVSDAWSRWFGTGELPTAILFIAAGLSLFWLVRMLTSKNSHPPLPPGPPSLPLVGNLLSLDPELHSYFATLAKTYGPITRLWLGKKLGILITSPALAREVLKLNDTTFANRDVPVAGEEATYGGNDIVWSPYGDQWRMLRKICVREMLCNQTLDSVYSLRRTEIRNTVNYLYNRAGSPVNIGEQMFLTVLNVITGMMWGGTVKAEDRRSLGAEFRQVINEMTGLLGMPNLSDFYPGLARFDLQGIKKKMTVLAKRFDGIFETMIDQRRKMGGDENKDFLQFLLQLEDGGDSKTPFTLKHLKSLLMDMVVGGTDTTSNAVEFTLAEMMNQPQILKKAQQELETVVGKHNIVEESDINKLPYLYAIMKESLRLHPTLPLLVPHCPSQSCIIGGY…
>706A_Ctin [Carthamus tinctorius]
MLCNQTLDSVYSLRRREVRNTVKYLYGHAGSPVNVGEQMFLTVFNVITGMMWGGTVKAEDREGLAAEFRGAINEMTGLLGMPNLSDFYPGLARFDLQGIKKKMKVLAKRFDGIFETMIDQRRKMGGEESKDFLQFLLQLKDGDYKTPFTPTHLKSLLMDMVVGGTDTTSNAVEFALAEMMNQPQILKKAQQELEMVVGKDNIVEESHINKLPYLYAIMKESLRLHPTLPLMVPHCPSESCVIGGYTVPKGSRVFVNAWAIHRDPEIWEKPLEFWPERFIDNKLDYSGNDFNYFPFGSGRRICAGTAMAERMFMFLLASLIHSFDWEMGEGEKLDLSEKFGIVLKKKDALVAIPTPRLSSATMYD
>706Z_Ebre [Erigeron breviscapus]
MISELGYKSYITMITLWSWWWEVNNEQDKLARTILTIFVATLVLLWYKWMFSYSEEGTTDLLPPGPNGLPVVGYLPFLGSNLHEVFTEIAHKYGPIFGLQLGSKFHVVVNSMDLVKVVARDLDQTFANRIPPLTAFSITYGGQDVAWSNNSHWRNMRKLLVSQVLSNANMKASQNFRTREVRKTVNKVYGNIGNKININHIAFKTEVNVVTSMLWGCSKSGELGDYSYIGDGFREVVFKIIELIGEPNISDFIPILSWFDLQGKQKEMLKQKLNMDMILDNIIEERINANSGKTEGAGRKDFLQILLDLKEQNDALTSINIDQIKALLLDILVAATDTTSAMVEWVMAEILHNPSVKTKIQEELTTIIGLNSIVDESQLPKLTYLDAVIKETFRLHPPL…
>706Z_Ccan [Conyza canadensis]
MISELGYKSYITMITLWSWWWEVNNEQDKLARTILTIFVATLVLLWYKWMFSYSKEGTTALLPPGPKGLPVVGYLPFLGSNLHEVFTMIAHKYGPIFSLQLGSKFHVVVNSVDLVKVVARDLDQTFANRIPPLTAFSITYGGQDVAWSNNSHWRNMRKLLVSQVLSNANMKASQNFRTREVRKIVNKVYGNIGNRININHIAFKTEVNVVTSMLWGCSKSGEPEDYSYIGDGFREVVFKIIELIGEPNISDFIPILSWFDLQGKQREMLKQKQNVDMILDNIIEERINANSGKTDGAERKDFLQILLDLREQNAAVTSINIDQIKALLMDILVAATDTTSAMVEWVMAEILHNPSVKTKIQEELTTIIGMNSIVDESRLPKLTYLDAVIKETFRLHPPL…
>706Z_Lsat [Lactuca sativa]
MILELGYKIYLTIGTFWLWWWEVENQRDELARTVLTISVPTLLILWYKWKVSYSRKRIPPGPFGLPVVGYLPFLGSNLHERFTEMAHRYGPIFSLRLGRKLHVVVNSIDFVKVVGHDLDQTFANRSPPLTALTITYGGNDIVWSNNNKHWRNMRQLLVSHVLSSANVNSCQSFRTHEVRKTVNEVYTKLGEKIDVNEIAFMTEVNVVTSMLWGCSKSGEAKDSSDIGDGFREVEFKIIELIGAPNLSDFLPILSWFDLQGRQREMQKQLEYVDRIFEKIIQERIKANSSKIEGIVDEDRRKDFVEMLLELKEQKDAPKAINIIQIKALLINIVVAATDSTSTMVEWVMAEILHNPDVMRKVQEELTKVIGMNIVQEFHLPKLTYLDAVIKETFRVHPPL…
>706Z_Ccar [Cynara cardunculus var. scolymus]
MTPNFGVKIYHSIISSWSWWWQVDNHQDHLARAILTVSVPLLLFLWYQYIRNDRTSLPPGPYGLPVVGYLPFLASDLHERFTHMSHRYGPIFSLWLGSKLHVVVNSVELAKVVARDLDQTFANRTPPVAALTITYGGIDIAWSNNNAHWRKLRKLLVSQVLSNANLDSCAGFRTDEVRKVVRDVYGRIGKKIDINKVAFDAELNVVTGMLWGCSEGKDSSDIGDGFREVEFKIIELLGAPNISDFIPMLSWFDLQGRQREMQKQKEHLDRILDNIIRGRSNGNSRKMDEDGRKDFVQILLELKDQKDSPISLNIDQIKALLFDILTAATDTTSTMVEWVMAEILHHPEVKTKIQEELNDVLGMNSIVEECHLPKLAYLDAVIKETFRIHPPLPLLIQRS…
>706Z_Ctin [Carthamus tinctorius]
MTPNFGDKIYSLVINSWSWWWQADNHQDHLARTILTVAVPLLVFLWYQLTELYIKKGRTPLPPGPYGLPVVGYLPFLSSNLHERFTDMSHRYGPIFSLWLGSKLHVVVNSVDLAKVVARDLDQTFANRNPPITALTITYNRLDIAWSNNNAHWRNMRKLLVSQVLSNANLDSCAGFRTDEVRKVVRDVYGRIGERIDINKVAFDAELNVVTGMLWGCSETKDSSVIGDGFREVEFKIIELLGAPNVSDFIPMLSWFDLQGRQREMQKQKEHLDRIFDNIIRERSNGNFRKIGEDERKDFVQILLELKDQKDGSISISLDQIRGLLFDILTAATDTTSTMVEWVMTEILHHPDVKTKIQEELNDVLGMNHIVEECHLSNLTYLDAVIKETFRMHPPLPLL…
>706V_Nsyl [Nicotiana sylvestris]
MASAQSNQLCLAALTIGIVFLTILWYRWTKNISYKEGPKLPPGPRGLPIVGFLPFLRPNLHHQLTELSQQFGPIYKFWLGSKLCVVLNSPSLAKEVVRDQDSVFANRDPPIAGLAATYGGVDIGFSPYGSYWRDMRKLFVSEMLSNSNLEASYGLRTHEVRKTIKKVHTKIGNPIDIGELAFVTQMNVVMSMIFGSKFVEEKEKHGKDGSAEFKEVVIKVFQVLGKPNISDFFPMLARFDLQGIQKEMKALSKSVESILDPAINERMKMLSDKREGEIQVNGKKDFVQILIELMKQKDIGISLDLVKIKAMLVDIVIGGTDTVITTVEWVMAELLNNPEIMAKVQQELRNAVGMNNIVEESHLLKLHYLDAVLKETLRLHPALPLLIPKRPNKSATVGG…
>706V_Stub [Solanum tuberosum]
MEPLNELCLAALTLSIVFLTILWYKLTSHKEEPKLPPGPRGLPIVGFLPFLRTNLHHQLTELSQQYGPIYKFWLGSKLCVVLNSPSLAKEVVRDQDSVFANRDPPIAGLVGTYGGLDIGFSPYGSYWRDMRKVFVREMLSNKNLEACYSLRRHEVRKTIRNVHTKIGNPVDIGELAFVTEMNVVISIIFGSKFVEETEKRSKDGTEFRELVMKYGQVVGKPNISDFFPMLARFDLQGIKKEMEALLKLVDSILDPAISECMKMLSDRREGEIQRNEKKHLIQILLELMEQKDIGISLDLVKIKAILVDIVIGGTDTTITTVEWVMSELLNNPEIMSKVQQELKHVVGMNNIVEESHLPNLHYLDAVLKETLRLHPALPLLLPKRPSQSAIVGGYKIPEG…
>706X_Ccar [Cynara cardunculus var. scolymus]
MIISDLGYNIYLTIHSYWLWWFDISNQQDELSRAILTFSIFFFMLLWYKWLFSSSKKGGLQLPPGPRGLPVVGYLPFLQPNLHKQYTQLAHRYGPIFKIWLGSNLHIVVNSADLAKVVTGEQDESFANRAQHIAGLATSYNASDIAFADNNANRRKLRKVLVHEVLSNVNLEASNAYRRREVRKTIKNVHEIIGNEVDINEIAFSTVLSVLTSIVFGKSMVKGAKYSNLVAEMRKFVSGVVEIAGELNISDFFPMLASFDFQGVEQRMKKQMKLFDQIFESSVEERINSRSAIKEEAVKEEGRKDFLQILLELQEQNTETSITMTQMKALVVDVFLGGTDATSAMIEWTMMEILRNRQVMNKVQDELAEIVGLDNIVEESHLPKLKYLDAVFKETFRLH…
>706X_Ctin [Carthamus tinctorius]
MEAPNSHGDLALPLALLAVIITVAIWYKRSVSTSQPPLPPGPHGLPLVGYLPFLGPNLHLELDKMVHRYGPILKLYLGSKLHIVVNSAELAKVVTGDQDESFANRAVHIAGMATSYNASDIAFGDNNANRRKLRKVLVHEVLSNVNLEASHAYRRHEVRRTVKSMHEVMGSEVDIYKMAFSTVLSILTNIVWAKSVVQGGKYGNLVVEMHKFVSGVVQIAGELNLSDFFPMLAKFDFLGVERRMKKQMKLFDKIFEATVEDRINSIKKEAVSKEEGRKDFLQILLELQQQNNESSLTTIQMKALIVDIFLGGTDATSAMIEWAMTEILRNGQVMKKVQDELTEVVGLNNIVEESHLPKLKYLDAVFKETLRLHPPLPFLLPRTPNKSCTVGGYTIPKGS…
>706X_Lsat [Lactuca sativa]
MASNSHGLWWEEVIGKKHELALTCLAVMVLPLAVLWFKRVISSSQKGTPPLPPGPYGLPLVGYLPFLGPSLHHELTKIAHRYGPIFKLYLGSKLHIVVNSADLAKVITNEQDESFANRAPHVAGLTTSYGANDIAFADNNANRRNLRKILVHEILSNVNLEASHAYRRREVRKTIKSVHDMIGMPVDINEMSFSAVVNVLTSIVWGNGMVEGTKHSNLGEEIRKVVYGLVDIAEGLNISDFFPKLARFDLQGVERKTKRKMKQFDWIFETTIEERINLKSTHGEDALKHEGRKDFLQILLELKDKKSISMTQLKALVVDIFLGGTDATSAMVEWAMAEILKNQKVMKKVQDELAEIVGLKNMVEESHLPKLKYLNATFKETFRLHTPLPFLLPRTPSKS…
>706X_Ebre [Erigeron breviscapus]
MASNELAFSALLVTLVLVLISWYKREISNSRKAGTPPLPPGPKGLPLVGSLPFLGPNIHQELTKISHQYGPIFKLYLGSKLHIVVNSAELAKVITAEQDESFANRAPHIAGLATSYGGNDIAFAPNNANRRNLRKVLVQEVLSNVNLEASHAYRRHEVRKAVKYVYDRVGMDVDINEISFSTVLNVFTNIIWRKGFVDDGANYANLSENIQKVICRIVEIAEGLNISDFFPMLARFDLQGVERKMKDQMKQFDKIIEPTIKERMNSRSTNVEETVEHKGRKDFLQILLEHTDQKNGTSITMTQLKALVADIFLGGTDATSAMVEWAMTEIFRDQKVMKRVQDELEEIVGLNNIVEESHIPKLKYLEAVCKETFRLHPPIPFLLPRAPIKSCTVGGYTVP…
>706X_Ccan [Conyza canadensis]
MVSHELAFTALLVTLVLILISWYKSDETSNSRKAGTPPLPPGPKGLPLVGSLPFLGPNIHEELTNISHQYGPIFKLYLGSKLHIVVNSAEMAKVITVEQDESFANRAPHIAGLATSYGGNDIAFAPNNANRRNLRKVLVQEVLSNVNLEASHAYRRHEVRKAVKYVYDRVGMDVDINEISFSTVLNVLTNIIWRKGFVDDGTNYANLSEKIQKVICRIVEIAEGLNISDFFPMIARFDLQGVERKMKDQMKQFDKIIETTIKERMNSKSTNVEETVEQKGRKDFLQILLEHTDQKTGTSITMTQLKALVSDIFLGGTDATSAMVEWAMTEIFRDQKVMKRVQDELEEIVGLNNIVEESHIPKLKYLEAVCKETFRLHPPIPFLLPRAPNKPCTVGGYTV…
>706W_Ebre [Erigeron breviscapus]
MILSTISQWSWWSELTTQKYEFTLTLLTFLVIASAISRFRSNSSTSLLPPGPHGLPIVGYLPFLRPNLHHGFTKLAQRYGPIFKLKLGGKTLIVVSSSDLAKVVLREHDDVFANRDPPVAAGVITYGCQDILWSNNNSYWRNLRKVLVYEVLSPKNVEGSRTFRRREARKTVNYVYRMIGSEIDISKTAFLTTISVVTSMLWGTSLVQDEESNNNIDRKFKEVITNIVELVGRANLSDFFPILSRLDLQGIERDTKQELKTMDGIFEDIIEGRVMLNKTKSKEAVVVEQEGKKDFLQILLDYKDQNTTATSFNITQIKALFRDIVTGGTDTTSTMVEWTMAELLQNPTVMKKVQDELEEVVGLNNIVEESHLSKLPQLDAVIKETLRLHPPLPLLIPRC…
>706W_Ccar [Cynara cardunculus var. scolymus]
MVSESMWLRWSEVTSNKYDLTLVILIFSAIILVVSWYKSAGKATFPSPPGPRGLPVVGYLPFLGINLHHEFTEMAQRYGPIFKLKLGSKTHVVISSSELAEVVAREKDDIFANRDPPAAALEISHGGQNVVWSNNNSHWRNMRKLFVYQVISSKNLEASRTFRRGEVRKTVKRVYETIGTEVDFGRIMFLSSLNVVTSLLWGKSLVDGEKSDDLGVELRQVLSKIVELLGTXNVSDXFPVVARLDLQGVVXEMKRQRMVVEGIFDRXINERMXSKVEETAEQKGRRDLLQILLELKEEKTASSFNITQIKALFMDIILGSTETTSIMVEWIMAELLQHPKIMKQVQDELEEVVGRNNIVEESHIPKLYHLDAVIKETFRLHPPLPFLVLRSPTQSCKVG…
>706W_Ctin [Carthamus tinctorius]
MISNTVYDLTLALLIVAIITFVISCYKSAGKSTSPLPPGPRGLPVVGYLPFLGPNLHHEFTKLAQIYGPIFKLKLGSKTHIVVSSPELAEVVAREHDDIFANRDPPAAAVEMSQGGQSIVWANNNSLWRNMRKVFVYEVLSTKNLEASHTFLQVELRKTVKRVYDEAMGTEVDFGRVMFLTTLNVITSMIWGKRLADGEESNGVGVELREVLSRTVELLGMANVSDFFPAVARWDLQGVVREMKRQKTVVDGIFDRIINERMASKVEETMEQKRRCDFLQILLELKEQITTSSFSFTQIKTLFMDSILGATDTTSTMVEWIMAELLQHPKIMKDVQTELEQVVGLNNIVEESHIPKLRYLDAVIKETFRLHPPLPLLITRCPNQSCTVGGYTVPKGSNV…
>706W_Lsat [Lactuca sativa]
MISDSRWSWWSELITTTKRDDLTFQLLIFSVISFPILWYSFRKATFRLPPGPRGLPVLGYLPFLSPDLHHEFTKLGQRYGPIFKLQLGRKTYIIIRSSDLAKEVVRVQDDVFSNRDPPVAGIVLTYGGKDIVWSDNNSYWRNLRKVFVSEVLSNKNLEASRSFRRAGVRKIINHVYETMGNEIDVGGIAFTSSLSVVTNMMWGKSLDERNENSNLGVGFREVISKSVELLGAANVSDFFPVLSRFDLQGVEQKIKQQLQKVDEIFQKIIDDRMSVKPEESVEQEGRKDLLQILLEHKQKDNTSTFSLTQIKALFMDIVAGGTDTTSTMAEWTMAELLKHPEIMKKIQDELEQVIGLNNIVEESHLPRLCYLDAVIKETFRLHPPLPLLIGRCPNMSCNV…
>706Y_Ctin [Carthamus tinctorius]
MNAVVQPTAYKLDSVMNTNKHDLTSPVLVTVFVLIGAAVLWYRLTLSSKLPPGPRNLPIVGYLPFLGPNLHTEFTNMAHTYGPIFKIWLGSKLYVVINTLELAKTVVRDQDETFANRNLTIAASVVTYGGQDIAFSNNNSSWRNLRKILVHGVLSNKNLEASRFLRRDEVRKTIKDVYSKIGTKIDIKDISFATIANVLTSMVWGKDTHLGDEFQMVASKIVEMLGRPNLSDLFPFLTWFDLQGVERETKRHVKNLDRIFTSMIDDRIKSNSETIGVKTGHGGKKDLLQILLELKDQKDTTSLDINSIKALLSDIMLGGTETTTSLIQWAMTEIMQNLNVMKRVQEELTEIVGPNNIVEEFHLPELKYLDATIKETLRLHPGVPLLVPRSPSQTCTVGG…
>706Y_Lsat [Lactuca sativa]
MTDLGDQGSSWWSELLGSNKDHLTLAVVATISVMSLAILWRRWKSSSSSGAPSLPPGPRSLPIVGYLPFLGRDLHKQFRNMAHTYGPIFKFHLGSKLHVVINTPDLVKAVVREQDDIFANRNPTVAALATSYGGVDVVWSDNSSYWRNLRKIFAHEVLSNKNLEACRFFRRDEVRKTIKNIYSKTGTAIDISEIAFSTEANVLTSMVWENTSDPNAKGSHFGAELKRISSNIVETLGQPNLSDIFPSLAWLDLQGILRKSKRQLHQLDQIFTSIIDDRIISNSKKPKDSAGHEGKKDLLQILLELEDQKDATSISITQIKAFLLDIMVAGTETTTTLIEWAMGEIMQNHDIMKRIQKELADIVGVDNIVEESHLPKLQYLDATIKETFRLHPVVPLILP…
>706Y_Ebre [Erigeron breviscapus]
MSQLSNYYGSWWLEVSNNNKELTIAFVTISVVIFAILWNKFTLPRSSSIHVPPLPPGPYSLPIVGYLPFLNPDLHKQLTNMAHSYGPIFKFHLGRKLHVVINTPELAKEVVRDQDEAFSNRDMTVAASVITYGGQDIVLSKNNSNWRNLRKIFVSELLSNKNLEACGSLRKDEVRKTIKNVYSKIGTSVNISQISFLTEANVITNMIWGKSLDEGAEHRSHLGDELQMVSMNIHDIFGKPNLSDFFPSLAWLDLQGVERDMKKQRNKLEQILTSIIEDRIKSNLKRSQDGVGHEGEKDFLQMLLDLKDQKHATSVNITQIKALLVDIMLAGTETTTTLAEWAMAEIMKNHNVMIKVQEELAKIVGTNNVVEESHLSQLEYLDATIKETFRLHPVVPFLL…
>706Y_Ccan [Conyza canadensis]
MSQLSNYYGSWWLEVSNNKELIIAFVTISVAIFAILWNKFTLPRSSSIHAPPLPPGPYSLPIVGYLPFLNPDLHKQLTNMAHSYGPIFNFYLGRKLHIVINTPELAKEVVRDQDEAFSNRDMTVAASVITYGGQDIVLSKNNSKWRNLRKIFVSELLSNKNLEACGSLRKDEVRKTIKDVFSKIGTSVNISQISFLTEANVITNMIWGKSLDEEAERHSHLGDELQMVSMNIHDIFGKPNLSDFFPSLAWLDLQGVERDMKKQRNKLEQILTSIIEDRIKSNLKRSQDGVGHEGEKDFLQMLLDLKDQKHATSLNITQIKALLVDIMLAGTETTTTLAEWAMAEIMKNHNVMIKVQEELAKIVGTNNIVEESHLSQLEYLDATIKETFRLHPVVPFLLP…
>706Y_Ccar [Cynara cardunculus var. scolymus]
MSTHNHNLTPVLAAIFVLIGAAVLWYRSTLSSSLPPGPRHLPILGYLPFLDPNLHTHFTNMARSYGPIFKIWLGSKLYVVINTQELAKVVVRDQDETFANRSPTIAALAMSYGGQGIGWSNNNSSLRNLRKILVHQVLSNKNLEESGSIRRDEVRKMIRNVYSKMGAKIDINEISFSMISNILTTMAWGKDNHFGVELQIVISKIVEMIGRPNLSDFFPFLKWFDLQGVERETKMHSKNLDRLLSNIINDRIKSNSESLDVAARHEGKRDLLQFLLELKDQKDTTSLDIDKIKALLTDTMIAGTETTTSLTQWAMAEIMHNRNIMKRVQEELADIVGTSNIVEESHLPKLKYLDATIKETLRLHPGVPLLIPRSPSQTCTVGEYTIPKGSTVFVNVWAI…
